# Supplementary material for: Cryo-EM structure of human eIF5A-DHS complex reveals the molecular basis of hypusination-associated neurodegenerative disorders
Source: Nat Commun. 2023 Mar 27;14:1698. doi: 10.1038/s41467-023-37305-2 (PMC10042821; doi:10.1038/s41467-023-37305-2)
Supplement: Supplementary file 6 — Source Data [file 41467_2023_37305_MOESM6_ESM.xlsx]

## Sheet: Fig.3A_Melting_temperatures
	DHS variant
	wt	Q83A	E137A	N173A	Y176A	S240A	D243A	M244A	F247A	Y250A	I271A	F272A	H288A	L295A	W327A	K329A
Melting temperatures [°C]	59	59	59	59.8	57	59.2		59.4	57	57.8	54.4	59.2	59.2	60.6	58.6	59
	58.8	58.8	59	60.2	57.2	59	64.8	59.4	56.6	57.2	54.6	58.8	59.2	60.4	58.8	59
	58.8	58	58.6	60	56.8	59.2	64.2	59.6	56.6	57.4	54.2	58.8	59.2	60.8	59	59
	58.2	57.8	59.2	59.8	56.6	59.2	63.8	59.4	56.4	57	54.4	59	59.2	60.6	59	58.8

## Sheet: Fig.3B_Oxidoreductase_activity
	DHS variant
	wt	Q83A	E137A	N173A	Y176A	S240A	D243A	M244A	F247A	Y250A	I271A	F272A	H288A	L295A	W327A	K329A
Activity normalized to activity of DHS wt [%]	87.4955	63.6244	199.277	188.043	45.0807	112.918	1.9219	129.35	132.328	141.563	99.6966	119.144	6.6622	73.3272	29.2579	8.2891
	102.558	60.7971	188.209	158.743	51.7865	104.833	1.9968	157.357	127.55	142.733	91.2809	113.03	6.6922	73.3482	27.1215	7.8728
	92.9577	52.763	186.096	151.458	35.585	105.561	2.0316	143.238	123.932	142.718	85.8181	111.495	6.4448	71.5353	27.8932	7.9547
	104.004	60.3222	185.798	145.949	98.9731	103.128	1.9359	136.604	120.4	142.86	86.4474	108.532	7.3287	74.9951	27.0777	8.9437
	107.877	56.5669	168.865		83.8046	97.6307	2.3841	199.87	110.402	141.36	85.3015	128.579	9.8081	55.3782	21.2284	14.3448
	74.6414	58.3152	167.627	140.68	99.3399	118.651	2.3876	132.333	134.878	143.885	85.9751	120.458	10.7825	73.7854	22.7259	15.553
	95.4349	72.9213	184.975	141.87	103.686	108.709	2.2685	138.203	132.318	146.164	82.3406	130.816	11.8505	82.4513	31.6323	16.2987
	110.794	64.6204	178.058	139.618	94.8754	110.71	2.4215	139.157	130.868	138.791	83.6634	126.886	11.6284	85.2024	32.0737	15.3346
	96.4112
	97.2869
	96.5499
	98.0799
	103.028
	103.311
	120.204
	109.364

## Sheet: Fig.3C_Hypusination_capacity_WB
anti-deoxyhypusine/hypusine - primary FabHpu98 antibody

## Sheet: Fig.3D_MST_DHS_AS_mutants
	DHS variants
	wt			E137A			D243A			H288A			W327A			K329A
eIF5A [M]	Mean	SD		Mean	SD		Mean	SD		Mean	SD		Mean	SD		Mean	SD
1.75476e-09	0.0781942	0.179379		0.171257	0.144791		-0.0332616	0.0761748		0.124934	0.146291		0.0661783	0.110958		-0.0140794	0.0274327
3.50952e-09	0.0141379	0.100149		-0.100321	0.319148		0.0376492	0.140894		0.111115	0.247852		-0.0304666	0.337429		0.0519359	0.205946
7.01904e-09	0.157256	0.292168		0.145512	0.327135		0.0177257	0.167839		-0.0129962	0.165792		-0.160575	0.182646		0.100326	0.0238334
1.40381e-08	0.179452	0.179903		0.227148	0.262416		0.0307233	0.144729		0.115852	0.296028		0.0444697	0.152458		0.134589	0.0740631
2.80762e-08	0.452997	0.209256		0.191498	0.188919		0.10295	0.0764145		0.386632	0.310947		0.0345805	0.1223		0.0716133	0.225453
5.61523e-08	0.641918	0.0575137		0.489206	0.152764		0.142848	0.136038		0.587581	0.130223		0.139702	0.214585		0.305142	0.125815
1.12305e-07	0.649959	0.193268		0.726953	0.061773		0.0877449	0.17594		0.713394	0.12873		0.247247	0.105761		0.443679	0.102859
2.24609e-07	0.901935	0.0276531		0.806676	0.147779		0.250539	0.0370032		0.753623	0.247694		0.319167	0.165722		0.646933	0.0381943
4.49219e-07	0.953864	0.0450408		0.979341	0.18146		0.482118	0.160796		0.8621	0.330232		0.442348	0.13651		0.777247	0.0587451
8.98438e-07	0.86816	0.0553664		0.964064	0.0711276		0.60017	0.112818		1.06487	0.188677		0.653116	0.149555		0.941351	0.159553
1.79688e-06	0.982442	0.0713191		0.974366	0.155346		0.84936	0.0486443		1.07766	0.13301		0.51541	0.227905		0.971623	0.0476525
3.59375e-06	1.08713	0.123181		1.01826	0.122139		0.939705	0.0488269		1.07637	0.166625		0.896543	0.113249		0.975746	0.0948544
7.1875e-06	1.01527	0.0422294		0.980751	0.215684		0.975645	0.0751047		1.01855	0.192109		0.905772	0.216076		1.0883	0.106227
1.4375e-05	0.963628	0.0407344		1.0035	0.150544		1.04697	0.0497289		0.948157	0.175006		0.986127	0.205012		0.923073	0.0629927
2.875e-05	0.9986	0.0255713		0.967439	0.126362		0.999341	0.167899		0.934312	0.142167		1.01817	0.3048		0.852206	0.0584694
5.75e-05	0.993415	0.176517		0.898472	0.221445		0.78568	0.192327		0.858715	0.235048		1.02247	0.22921		1.01208	0.130733

## Sheet: Fig.3E_MST_DHS_interface_mutant
	DHS variants
	wt			Q83A			N173A			Y176A			S240A			M244A			F247A			Y250A			I271A			F272A			L295A
eIF5A[M]	Mean	SD		Mean	SD		Mean	SD		Mean	SD		Mean	SD		Mean	SD		Mean	SD		Mean	SD		Mean	SD		Mean	SD		Mean	SD
1.75476e-09	0.0781942	0.179379		-0.0114385	0.163276		0.0268068	0.0787791		0.236803	0.34634		0.00732587	0.0661514		-0.0910809	0.118147		0.00891863	0.0291547		0.0111994	0.0561414		0.171257	0.144791		0.0307698	0.0523671		-0.0834329	0.174996
3.50952e-09	0.0141379	0.100149		-0.0735924	0.186414		-0.0517206	0.205178		-0.255968	0.296809		0.0286844	0.0260188		-0.114129	0.0665871		0.0486958	0.0433085		-0.0209423	0.0396896		-0.100321	0.319148		0.08683	0.34372		-0.0455658	0.155469
7.01904e-09	0.157256	0.292168		0.0990325	0.0138782		-0.109519	0.313791		-0.187673	0.325882		0.0354782	0.0806921		-0.069352	0.0829391		0.0281053	0.056196		0.0249783	0.0364672		0.145512	0.327135		-0.184397	0.236633		-0.0730648	0.0482488
1.40381e-08	0.179452	0.179903		-0.00442981	0.0968571		-0.0204565	0.112194		0.0803672	0.124198		0.0217546	0.0371051		-0.0188126	0.0525076		0.00653076	0.0385018		-0.00386938	0.0217741		0.227148	0.262416		-0.0213359	0.200813		0.0665321	0.0222316
2.80762e-08	0.452997	0.209256		0.036975	0.059908		0.0419486	0.0897055		0.060885	0.340265		0.0298064	0.0348917		0.0361272	0.0469437		0.0149422	0.0632221		-0.0428662	0.0475677		0.191498	0.188919		0.1727	0.115757		0.16795	0.13508
5.61523e-08	0.641918	0.0575137		0.00382075	0.0757791		0.0271127	0.0708313		0.216032	0.218287		0.00856738	0.098322		0.105255	0.0733034		0.0276435	0.052022		0.0248324	0.0234228		0.489206	0.152764		0.159895	0.16162		0.208372	0.127062
1.12305e-07	0.649959	0.193268		0.0199127	0.0873559		0.0374347	0.0666221		-0.0513937	0.426537		-0.0620697	0.0946759		-0.0392785	0.0720259		-0.0157826	0.0625216		0.0332633	0.0549569		0.726953	0.061773		0.239461	0.141587		0.259638	0.0911497
2.24609e-07	0.901935	0.0276531		0.0308063	0.0617307		0.134186	0.12123		0.315494	0.240513		0.0815765	0.102458		0.00231643	0.23252		0.0102324	0.0126005		-0.0186799	0.0439949		0.806676	0.147779		0.180718	0.0830395		0.431511	0.0876464
4.49219e-07	0.953864	0.0450408		-0.00366083	0.0565263		-0.0545326	0.13466		0.294131	0.130141		0.186232	0.0553827		0.0612785	0.142196		-0.0499904	0.0803449		0.0457619	0.128754		0.979341	0.18146		0.424974	0.106666		0.525726	0.0527478
8.98438e-07	0.86816	0.0553664		0.0668463	0.194392		0.0931296	0.0245974		0.406001	0.175868		0.172893	0.0403656		0.0892154	0.245883		-0.0344079	0.0702099		0.0192358	0.0199022		0.964064	0.0711276		0.713512	0.282926		0.62177	0.0722797
1.79688e-06	0.982442	0.0713191		0.229504	0.199768		0.11102	0.0229936		0.564521	0.203939		0.423388	0.0981286		0.352116	0.0406268		-0.0264301	0.0725716		0.00650886	0.0634133		0.974366	0.155346		0.853343	0.124913		0.72872	0.0974992
3.59375e-06	1.08713	0.123181		0.188127	0.072876		0.193278	0.158791		0.726935	0.12911		0.61647	0.0908078		0.342606	0.334394		0.0567179	0.142787		0.0669656	0.0490204		1.01826	0.122139		0.818109	0.13576		0.87095	0.0610913
7.1875e-06	1.01527	0.0422294		0.411046	0.0181018		0.237051	0.189757		1.03776	0.221817		0.750069	0.067977		0.260679	0.236272		0.0289495	0.0358952		0.101968	0.0592825		0.980751	0.215684		0.93946	0.107565		0.840981	0.151066
1.4375e-05	0.963628	0.0407344		0.625872	0.242076		0.507583	0.22071		0.954751	0.196718		0.807206	0.17674		0.404267	0.181337		0.149921	0.0462721		0.258836	0.0716904		1.0035	0.150544		0.95397	0.175292		0.936862	0.087327
2.875e-05	0.9986	0.0255713		0.860159	0.115688		0.688954	0.289118		0.700734	0.184326		0.898859	0.0567956		0.688224	0.0997555		0.217226	0.16457		0.373352	0.0370179		0.967439	0.126362		1.01035	0.267721		1.08781	0.200849
5.75e-05	0.993415	0.176517		0.775004	0.114619		0.755542	0.186972		1.13158	0.298729		0.974791	0.156182		0.885732	0.0743274		0.352296	0.0876818		0.542228	0.0826776		0.898472	0.221445		0.965426	0.121162		1.13718	0.0619325

## Sheet: Fig.5A_Melting_temperatures
Temperature [°C]	DHS WT						DHS N173S						DHS del 305Y, 306I
				Mean	Normalized					Mean	Normalized					Mean	Normalized
4	27.1	49.55	94.16	56.9367	-0.133866		-39.41	-38.98	-17.45	-31.9467	0.0925615		-11.53	55.4724	142.56	62.1675	-0.320584
4.2	58.73	107.37	204.01	123.37	-0.290059		-85.38	-84.47	-37.8	-69.2167	0.200547		-24.97	120.19	308.89	134.703	-0.694635
4.4	54.21	99.11	188.32	113.88	-0.267747		-78.81	-77.97	-34.89	-63.89	0.185113		-23.05	110.945	285.13	124.342	-0.641202
4.6	54.21	99.11	188.32	113.88	-0.267747		-78.81	-77.97	-34.89	-63.89	0.185113		-23.05	110.945	285.13	124.342	-0.641202
4.8	54.21	99.11	188.32	113.88	-0.267747		-78.81	-77.97	-34.89	-63.89	0.185113		-23.05	110.945	285.13	124.342	-0.641202
5	53.88	102.76	188.26	114.967	-0.270302		-79.38	-77.62	-33.97	-63.6567	0.184437		-23.39	108.169	286.67	123.816	-0.638494
5.2	55.92	79.32	190	108.413	-0.254894		-75.65	-80.09	-39.94	-65.2267	0.188986		-21.63	125.421	278.22	127.337	-0.656648
5.4	59.81	39.58	183.62	94.3367	-0.221798		-70.15	-82.12	-49.4	-67.2233	0.194771		-15.51	158.573	253.71	132.258	-0.682024
5.6	63.66	22.36	161.19	82.4033	-0.193741		-66.76	-81.87	-54.9	-67.8433	0.196568		-10.11	180.836	223.63	131.452	-0.677868
5.8	70.53	19.01	128.63	72.7233	-0.170982		-62.13	-81.93	-58.56	-67.54	0.195689		-4.96	194.359	194.22	127.873	-0.659413
6	78.54	23.91	91.67	64.7067	-0.152134		-57.22	-79.87	-61.52	-66.2033	0.191816		1.9	200.605	167.43	123.312	-0.635891
6.2	85.14	30.65	55.65	57.1467	-0.134359		-53.96	-77.33	-62.87	-64.72	0.187518		10.27	200.899	143.6	118.256	-0.609822
6.4	86.16	25.7	23.76	45.2067	-0.106287		-51.87	-76.5	-63.96	-64.11	0.185751		16.86	195.366	121.76	111.329	-0.574096
6.6	81.05	2.3	-4.5	26.2833	-0.0617956		-51.02	-75.24	-66.86	-64.3733	0.186514		21.5	183.165	98.66	101.108	-0.521393
6.8	70.34	-29.78	-29.62	3.64667	-0.0085738		-52.17	-75.05	-70.15	-65.79	0.190618		25.47	166.978	79.59	90.6792	-0.467612
7	49.07	-63.19	-53.59	-22.57	0.0530651		-53.23	-76.14	-72.22	-67.1967	0.194694		27.27	147.132	65.68	80.0275	-0.412684
7.2	20.52	-93.59	-74.7	-49.2567	0.115809		-54.67	-74.66	-72.83	-67.3867	0.195244		28.16	124.355	52.13	68.215	-0.35177
7.4	-9.17	-116.78	-92.77	-72.9067	0.171413		-56.92	-72.03	-73.7	-67.55	0.195718		28.33	100.293	38.36	55.661	-0.287031
7.6	-40.15	-131.63	-109.81	-93.8633	0.220685		-57.75	-71	-74.15	-67.6333	0.195959		29.32	77.0091	26.85	44.393	-0.228925
7.8	-67.07	-140.74	-123.18	-110.33	0.259401		-56.97	-67.62	-74.4	-66.33	0.192183		30.88	55.8488	16.41	34.3796	-0.177288
8	-86.38	-146.98	-132.31	-121.89	0.28658		-57.9	-62.39	-74.13	-64.8067	0.187769		28.58	38.1676	3.92	23.5559	-0.121472
8.2	-101.04	-150.42	-139.81	-130.423	0.306643		-58.03	-60.38	-74.72	-64.3767	0.186523		24.47	23.7216	-9.04	13.0505	-0.0672986
8.4	-109.26	-150.52	-145.06	-134.947	0.317278		-56.55	-58.9	-73.67	-63.04	0.182651		20.8	11.4138	-17.58	4.87793	-0.0251544
8.6	-111.27	-148.22	-146.37	-135.287	0.318077		-55.63	-56.34	-71.7	-61.2233	0.177387		12.24	2.58756	-22.16	-2.44415	0.0126039
8.8	-112.07	-144.85	-148.53	-135.15	0.317756		-56.3	-55.12	-69.45	-60.29	0.174683		2.93	-4.28411	-27.61	-9.6547	0.0497871
9	-112.3	-139.85	-149.56	-133.903	0.314825		-56.82	-55.18	-66.12	-59.3733	0.172027		0.13	-9.91417	-29.49	-13.0914	0.0675094
9.2	-111.47	-134.78	-146.77	-131.007	0.308014		-58.25	-53.8	-64.15	-58.7333	0.170172		-2.97	-14.7676	-27.5	-15.0792	0.07776
9.4	-112.22	-131.83	-145.17	-129.74	0.305036		-60.48	-52.1	-65.81	-59.4633	0.172288		-5.99	-17.2944	-29.53	-17.6048	0.0907841
9.6	-112.69	-129.08	-143.79	-128.52	0.302168		-60.78	-50.64	-66.68	-59.3667	0.172007		-3.05	-18.5478	-33	-18.1993	0.0938494
9.8	-112.46	-126.85	-139.62	-126.31	0.296972		-60.29	-49.46	-65.6	-58.45	0.169352		-2.11	-19.8589	-32.57	-18.1796	0.0937483
10	-111.59	-126.49	-137.72	-125.267	0.294519		-59.74	-49.66	-67.65	-59.0167	0.170993		-6.39	-22.0819	-34.55	-21.0073	0.10833
10.2	-109.72	-126.02	-138.65	-124.797	0.293414		-58.88	-50.13	-68.27	-59.0933	0.171216		-10.14	-23.344	-37.53	-23.6713	0.122068
10.4	-108.1	-124.79	-137.87	-123.587	0.290569		-58.53	-50.85	-64.21	-57.8633	0.167652		-14.63	-25.4974	-35.87	-25.3325	0.130634
10.6	-106.89	-124.99	-137.33	-123.07	0.289354		-61.45	-51.53	-61.46	-58.1467	0.168473		-20.62	-29.6983	-35.63	-28.6494	0.147739
10.8	-104.98	-124.56	-138.85	-122.797	0.288711		-64.14	-52.35	-61.99	-59.4933	0.172374		-23.27	-32.2237	-37	-30.8312	0.15899
11	-103.57	-122.87	-138.2	-121.547	0.285773		-65.25	-51.81	-61.05	-59.37	0.172017		-23.57	-33.5413	-35.24	-30.7838	0.158745
11.2	-101.69	-122.45	-135.61	-119.917	0.28194		-66.17	-50.8	-59.31	-58.76	0.17025		-24.65	-35.6774	-35.77	-32.0325	0.165184
11.4	-98.12	-120.92	-134.07	-117.703	0.276736		-64.9	-49.11	-60.07	-58.0267	0.168125		-25.59	-36.3381	-38.11	-33.346	0.171958
11.6	-95.28	-117.36	-133.92	-115.52	0.271603		-61.24	-48.13	-60.93	-56.7667	0.164474		-27.66	-36.7637	-37.59	-34.0046	0.175354
11.8	-93.76	-115.17	-132.64	-113.857	0.267692		-58.57	-48.62	-60.1	-55.7633	0.161567		-31.35	-38.4684	-37.23	-35.6828	0.184008
12	-92.52	-113.81	-132.44	-112.923	0.265498		-57.68	-48.43	-58.36	-54.8233	0.158844		-34.15	-38.324	-38.39	-36.9547	0.190567
12.2	-92.04	-111.26	-133.6	-112.3	0.264032		-56.97	-48.52	-57.55	-54.3467	0.157463		-35.61	-38.6947	-38.56	-37.6216	0.194006
12.4	-92.36	-110.1	-132.39	-111.617	0.262426		-58.11	-50.55	-56.91	-55.19	0.159906		-36.05	-39.7415	-39.1	-38.2972	0.19749
12.6	-92.37	-110.42	-129.5	-110.763	0.260419		-60.41	-51.17	-56.56	-56.0467	0.162388		-34.65	-37.9539	-41.42	-38.008	0.195999
12.8	-91.11	-109.9	-126.74	-109.25	0.256861		-61.07	-48.75	-56.3	-55.3733	0.160437		-33.43	-37.2459	-46.04	-38.9053	0.200626
13	-88.57	-107.63	-123.41	-106.537	0.250482		-60	-48.6	-55	-54.5333	0.158004		-35.75	-39.5555	-50.22	-41.8418	0.215769
13.2	-87.11	-104.94	-119.98	-104.01	0.244541		-59.01	-48.84	-54.27	-54.04	0.156574		-38.29	-39.8755	-49.46	-42.5418	0.219379
13.4	-85.49	-102.7	-118.15	-102.113	0.240082		-57.61	-47.77	-53.77	-53.05	0.153706		-39.73	-40.4874	-48.44	-42.8858	0.221153
13.6	-82.37	-100.55	-116.87	-99.93	0.234949		-55	-47.86	-51.38	-51.4133	0.148964		-42.99	-42.9977	-48.38	-44.7892	0.230968
13.8	-80.75	-98.57	-116.07	-98.4633	0.2315		-53.33	-49.01	-49.26	-50.5333	0.146414		-45.07	-43.8197	-45.32	-44.7366	0.230697
14	-80.54	-98.65	-114.99	-98.06	0.230552		-53.65	-48.66	-50.34	-50.8833	0.147428		-43.13	-44.1437	-42.55	-43.2746	0.223157
14.2	-78.18	-99.52	-112.84	-96.8467	0.227699		-53.59	-47.78	-49.25	-50.2067	0.145468		-40.93	-44.2948	-44.59	-43.2716	0.223142
14.4	-76.43	-99.45	-110.94	-95.6067	0.224784		-52.77	-47.27	-45.53	-48.5233	0.14059		-41.14	-44.4798	-45.62	-43.7466	0.225591
14.6	-77.62	-98.24	-109.32	-95.06	0.223499		-53.7	-47.75	-43.3	-48.25	0.139798		-39.61	-45.4725	-44.45	-43.1775	0.222657
14.8	-76.73	-95.76	-107.47	-93.32	0.219408		-54.59	-47.79	-40.18	-47.52	0.137683		-37.53	-45.1324	-43.63	-42.0975	0.217087
15	-74.41	-92.52	-105.68	-90.87	0.213648		-53.33	-46.71	-35.91	-45.3167	0.131299		-37.46	-44.3464	-43.19	-41.6655	0.214859
15.2	-74.61	-90.29	-105.64	-90.18	0.212025		-51.85	-47.18	-34.81	-44.6133	0.129262		-38.63	-45.7004	-42.74	-42.3568	0.218425
15.4	-74.16	-89.14	-106.32	-89.8733	0.211304		-51.76	-47.12	-36.22	-45.0333	0.130478		-39.67	-45.6978	-43.92	-43.0959	0.222236
15.6	-70.46	-88.24	-105.77	-88.1567	0.207268		-49.59	-44.32	-36.38	-43.43	0.125833		-40.95	-44.1564	-45.21	-43.4388	0.224004
15.8	-68.61	-87.87	-103.88	-86.7867	0.204047		-47.11	-42.4	-37.44	-42.3167	0.122607		-43.46	-44.5811	-46.01	-44.6837	0.230424
16	-68.96	-87.15	-101.57	-85.8933	0.201947		-46.41	-42.08	-38.52	-42.3367	0.122665		-45	-44.864	-46.87	-45.578	0.235036
16.2	-68	-85.83	-98.5	-84.11	0.197754		-46.58	-40.29	-37.91	-41.5933	0.120511		-44.12	-45.0811	-47.44	-45.547	0.234876
16.4	-66.87	-82.99	-92.88	-80.9133	0.190238		-44.75	-38.46	-37.46	-40.2233	0.116542		-42.04	-46.2156	-45.09	-44.4485	0.229211
16.6	-67.42	-80.46	-87.92	-78.6	0.184799		-44.06	-37.61	-38.55	-40.0733	0.116107		-42.11	-47.1045	-42.25	-43.8215	0.225978
16.8	-67.91	-79.42	-87.01	-78.1133	0.183655		-45.42	-37.58	-39.79	-40.93	0.11859		-42.83	-46.8857	-42.28	-43.9986	0.226891
17	-65.99	-78.78	-86.92	-77.23	0.181578		-45.49	-37.91	-40.43	-41.2767	0.119594		-43.33	-45.8541	-41.61	-43.598	0.224825
17.2	-63.91	-77.68	-85.56	-75.7167	0.17802		-44.18	-37.85	-41.23	-41.0867	0.119043		-44.36	-43.8594	-39.68	-42.6331	0.219849
17.4	-63.16	-76.89	-87.17	-75.74	0.178075		-45.01	-38.49	-42.15	-41.8833	0.121352		-45.9	-42.614	-40.58	-43.0313	0.221903
17.6	-62.01	-76.94	-89.16	-76.0367	0.178772		-45.6	-40.53	-42.98	-43.0367	0.124693		-45.45	-42.4172	-44.32	-44.0624	0.22722
17.8	-60.31	-76.56	-86.89	-74.5867	0.175363		-42.53	-41.55	-42.33	-42.1367	0.122086		-42.98	-44.1017	-45.44	-44.1739	0.227795
18	-60.46	-74.97	-85.32	-73.5833	0.173004		-40.2	-41.5	-41.62	-41.1067	0.119101		-40.43	-46.3912	-45.96	-44.2604	0.228241
18.2	-60.88	-73.57	-84.96	-73.1367	0.171954		-39.4	-41.92	-41.7	-41.0067	0.118812		-39.68	-47.4944	-46.32	-44.4981	0.229467
18.4	-60.47	-73.08	-82.25	-71.9333	0.169125		-37.12	-41.96	-40.99	-40.0233	0.115963		-38.85	-48.8046	-46.79	-44.8149	0.2311
18.6	-60.69	-70.4	-79.93	-70.34	0.165379		-34.5	-41.61	-39.03	-38.38	0.111201		-37.08	-49.6311	-46.75	-44.487	0.22941
18.8	-60.02	-67.12	-79.22	-68.7867	0.161727		-35.38	-40.32	-38.32	-38.0067	0.11012		-37.76	-47.8914	-46.05	-43.9005	0.226385
19	-57.91	-66.94	-77.02	-67.29	0.158208		-36.47	-38.95	-39.62	-38.3467	0.111105		-40.14	-47.1118	-46.38	-44.5439	0.229703
19.2	-56.29	-66	-75.15	-65.8133	0.154736		-36.88	-38.61	-39.58	-38.3567	0.111134		-40.9	-48.4853	-48.25	-45.8784	0.236585
19.4	-55.36	-64.22	-74.33	-64.6367	0.151969		-38.02	-37.44	-38.21	-37.89	0.109782		-40.96	-47.3447	-48.22	-45.5082	0.234676
19.6	-53.9	-65.96	-72.98	-64.28	0.151131		-40.18	-35.33	-37.82	-37.7767	0.109453		-42.92	-45.3282	-45.84	-44.6961	0.230488
19.8	-52.85	-67.55	-71.93	-64.11	0.150731		-40.18	-34.91	-38.17	-37.7533	0.109386		-43.42	-45.8358	-45.43	-44.8953	0.231515
20	-53.54	-65.33	-71.32	-63.3967	0.149054		-38.25	-34.58	-36.4	-36.41	0.105493		-41.37	-45.4078	-45.11	-43.9626	0.226705
20.2	-54.21	-64.12	-71.1	-63.1433	0.148458		-35.87	-33.11	-35.43	-34.8033	0.100838		-39.59	-42.7975	-43.91	-42.0992	0.217096
20.4	-52.88	-63.12	-70.91	-62.3033	0.146483		-34.18	-33.83	-37.12	-35.0433	0.101534		-39.21	-41.9761	-44.59	-41.9254	0.2162
20.6	-52.18	-60.09	-70.04	-60.77	0.142878		-32.06	-34.74	-38.49	-35.0967	0.101688		-38.89	-43.0197	-45.36	-42.4232	0.218767
20.8	-53.13	-58.58	-68.76	-60.1567	0.141436		-31.02	-34.1	-39.52	-34.88	0.10106		-38.13	-43.8346	-44.79	-42.2515	0.217882
21	-51.73	-58.56	-68.1	-59.4633	0.139806		-32.33	-33.87	-39.61	-35.27	0.10219		-38.77	-44.2939	-44.12	-42.3946	0.21862
21.2	-49.36	-57.62	-66.58	-57.8533	0.136021		-34.06	-34.24	-38.82	-35.7067	0.103456		-41.18	-45.8015	-42.84	-43.2738	0.223153
21.4	-49.2	-57.86	-64.82	-57.2933	0.134704		-34.78	-33.5	-37.47	-35.25	0.102132		-41.33	-47.0842	-40.95	-43.1214	0.222367
21.6	-48.38	-57.63	-63.3	-56.4367	0.13269		-34.43	-32.51	-35.69	-34.21	0.0991192		-39.88	-47.4121	-41.76	-43.0174	0.221831
21.8	-47.21	-55.08	-61.86	-54.7167	0.128646		-33.46	-33.09	-33.21	-33.2533	0.0963474		-40.36	-46.041	-43.65	-43.3503	0.223548
22	-47.57	-53.73	-61.27	-54.19	0.127408		-32.6	-33.73	-32.97	-33.1	0.0959031		-41.07	-44.5565	-44.91	-43.5122	0.224382
22.2	-48.07	-53.03	-60.48	-53.86	0.126632		-31.3	-32.85	-32.85	-32.3333	0.0936818		-38.48	-43.5383	-45.92	-42.6461	0.219916
22.4	-48.91	-51.4	-59.48	-53.2633	0.125229		-29.76	-31.43	-31.51	-30.9	0.0895289		-37.39	-43.2077	-45.38	-41.9926	0.216546
22.6	-49.45	-51.22	-59.79	-53.4867	0.125754		-30.71	-31.56	-32.18	-31.4833	0.091219		-38.4	-41.6572	-42.92	-40.9924	0.211389
22.8	-47.7	-52.2	-59.49	-53.13	0.124916		-30.86	-30.58	-32.44	-31.2933	0.0906685		-36.67	-40.2267	-41.42	-39.4389	0.203378
23	-47.02	-52.45	-57.73	-52.4	0.123199		-29.3	-29.94	-30.62	-29.9533	0.086786		-34.99	-41.0157	-40.2	-38.7352	0.199749
23.2	-46.83	-52.91	-57.24	-52.3267	0.123027		-29.38	-31.28	-29.9	-30.1867	0.0874621		-35.39	-41.5861	-40.05	-39.0087	0.201159
23.4	-43.8	-52.22	-56.37	-50.7967	0.11943		-29.33	-32.54	-30.39	-30.7533	0.0891039		-36.02	-40.676	-41.69	-39.462	0.203497
23.6	-42.61	-50.17	-54.48	-49.0867	0.115409		-27.43	-32.53	-29.24	-29.7333	0.0861486		-35.58	-41.8193	-42.9	-40.0998	0.206785
23.8	-44.13	-49.09	-53.97	-49.0633	0.115354		-27.52	-33.41	-28.71	-29.88	0.0865736		-36.56	-43.4931	-42.93	-40.9944	0.211399
24	-43.43	-47.46	-52.53	-47.8067	0.1124		-28.5	-32.86	-30.63	-30.6633	0.0888432		-37.16	-42.0551	-42.86	-40.6917	0.209838
24.2	-43.07	-46.67	-50.5	-46.7467	0.109908		-28.25	-31.11	-32.02	-30.46	0.088254		-38.44	-40.7023	-42.42	-40.5208	0.208957
24.4	-44.87	-47.67	-50.44	-47.66	0.112055		-28.22	-30.43	-32.03	-30.2267	0.087578		-38.75	-40.3525	-41.46	-40.1875	0.207238
24.6	-43.54	-47.53	-49.75	-46.94	0.110362		-27.83	-30.21	-31.38	-29.8067	0.0863611		-37.32	-39.6414	-40.83	-39.2638	0.202475
24.8	-40.96	-46.56	-48.65	-45.39	0.106718		-26.7	-30.43	-30.98	-29.37	0.0850959		-36.99	-39.3095	-40.02	-38.7732	0.199944
25	-40.65	-46.55	-49.31	-45.5033	0.106984		-26.07	-32.04	-30.29	-29.4667	0.085376		-36.77	-40.0758	-40.36	-39.0686	0.201468
25.2	-40.5	-44.77	-48.94	-44.7367	0.105182		-25.8	-34.37	-29.75	-29.9733	0.086844		-34.7	-40.73	-40.37	-38.6	0.199052
25.4	-39.16	-42.44	-47.44	-43.0133	0.10113		-26.41	-35.86	-29.64	-30.6367	0.0887659		-33.76	-41.1394	-40.22	-38.3732	0.197882
25.6	-40.03	-43.25	-47.04	-43.44	0.102133		-27.58	-36.73	-31.36	-31.89	0.0923973		-34.92	-39.8693	-41.1	-38.6298	0.199205
25.8	-41.23	-43.47	-46.31	-43.67	0.102674		-27.84	-35.81	-33.06	-32.2367	0.0934017		-34.11	-39.0753	-41.2	-38.1284	0.19662
26	-40.56	-42.16	-45.29	-42.67	0.100323		-26.83	-33.62	-31.69	-30.7133	0.088988		-33.84	-39.7546	-40.24	-37.9449	0.195673
26.2	-39.3	-42.09	-44.96	-42.1167	0.0990219		-24.64	-30.72	-29.63	-28.33	0.0820826		-34.49	-38.7753	-40.22	-37.8284	0.195073
26.4	-38.77	-42.67	-44.85	-42.0967	0.0989749		-22.52	-28.59	-28.77	-26.6267	0.0771474		-34.38	-38.5532	-40.3	-37.7444	0.194639
26.6	-38.19	-41.01	-45.73	-41.6433	0.0979091		-21.9	-27.24	-25.5	-24.88	0.0720867		-34.54	-41.2706	-39.25	-38.3535	0.197781
26.8	-37.47	-39.66	-46.45	-41.1933	0.096851		-21.39	-26.31	-20.71	-22.8033	0.0660698		-34.8	-41.1033	-39.14	-38.3478	0.197751
27	-36.44	-40.04	-45.78	-40.7533	0.0958165		-20.82	-26.7	-20.18	-22.5667	0.0653841		-33.82	-38.732	-38.42	-36.9907	0.190753
27.2	-35	-39.4	-44.86	-39.7533	0.0934654		-21.74	-28.31	-21.64	-23.8967	0.0692376		-33.06	-39.3794	-37.31	-36.5831	0.188651
27.4	-35.05	-37.34	-43.74	-38.71	0.0910124		-22.57	-29.15	-21.01	-24.2433	0.070242		-32.65	-38.6358	-36.04	-35.7753	0.184485
27.6	-34.27	-36.77	-40.92	-37.32	0.0877443		-21.31	-29.2	-22.68	-24.3967	0.0706863		-30.61	-35.0712	-34.38	-33.3537	0.171998
27.8	-33.26	-36.62	-37.62	-35.8333	0.084249		-21.53	-30.04	-26.7	-26.09	0.0755925		-29.66	-34.8277	-33.47	-32.6526	0.168382
28	-33.9	-35.91	-37.19	-35.6667	0.0838571		-23.15	-30.57	-26.89	-26.87	0.0778525		-30.42	-36.7204	-34.35	-33.8301	0.174454
28.2	-34.48	-35.56	-37.76	-35.9333	0.0844841		-23.14	-29.12	-24.59	-25.6167	0.0742211		-30.97	-37.2019	-35.35	-34.5073	0.177946
28.4	-32.72	-35.93	-36.75	-35.1333	0.0826032		-22.7	-28.26	-24.42	-25.1267	0.0728014		-31.86	-38.8951	-36.62	-35.7917	0.18457
28.6	-32.29	-34.96	-36.84	-34.6967	0.0815765		-22.88	-27.82	-23.01	-24.57	0.0711885		-33.22	-41.6821	-38.65	-37.8507	0.195188
28.8	-32.58	-33.02	-39.77	-35.1233	0.0825797		-21.92	-27.76	-21.09	-23.59	0.0683491		-34.95	-42.9247	-40	-39.2916	0.202618
29	-32.37	-33.29	-40.49	-35.3833	0.083191		-21.4	-28.75	-23.18	-24.4433	0.0708215		-36.55	-44.2699	-42.04	-40.9533	0.211187
29.2	-32.72	-34.53	-40.26	-35.8367	0.0842568		-23.29	-30.67	-25.05	-26.3367	0.0763072		-37.84	-46.0602	-43.54	-42.4801	0.21906
29.4	-33.73	-34.96	-43.11	-37.2667	0.0876189		-23.5	-32.61	-25.13	-27.08	0.0784609		-38.46	-46.4149	-44.93	-43.2683	0.223125
29.6	-34.42	-36.53	-44.47	-38.4733	0.090456		-22.94	-35.23	-27.04	-28.4033	0.0822951		-40.07	-47.282	-47.11	-44.8207	0.23113
29.8	-34.26	-39.19	-42.37	-38.6067	0.0907694		-23.16	-36.32	-27.77	-29.0833	0.0842653		-39.97	-49.3042	-48.15	-45.8081	0.236222
30	-34.21	-38.32	-41.34	-37.9567	0.0892412		-21.5	-35.26	-25.19	-27.3167	0.0791466		-38.04	-48.5153	-45.39	-43.9818	0.226804
30.2	-34.81	-36.47	-39.97	-37.0833	0.0871879		-17.89	-34.22	-24.26	-25.4567	0.0737575		-36.98	-45.7927	-42.67	-41.8142	0.215627
30.4	-35.25	-35.78	-36.52	-35.85	0.0842882		-18.25	-31.84	-24.01	-24.7	0.0715652		-35.53	-45.114	-40.02	-40.2213	0.207412
30.6	-34.32	-33.75	-35.14	-34.4033	0.0808868		-20.74	-28.3	-22.13	-23.7233	0.0687354		-33.65	-43.3732	-36.46	-37.8277	0.195069
30.8	-33.78	-32.58	-34.56	-33.64	0.0790921		-20.76	-26.13	-21.12	-22.67	0.0656835		-33.02	-39.1718	-33.49	-35.2273	0.181659
31	-33.33	-32.88	-33.19	-33.1333	0.0779009		-22.01	-24.89	-21.5	-22.8	0.0660601		-32.88	-37.5551	-32.67	-34.3684	0.17723
31.2	-31.8	-31.84	-32.93	-32.19	0.075683		-23.65	-23.71	-21.69	-23.0167	0.0666879		-31.26	-38.0758	-32.69	-34.0086	0.175375
31.4	-30.17	-30.39	-33.07	-31.21	0.0733789		-21.42	-24.29	-21.97	-22.56	0.0653648		-31.62	-36.6431	-33	-33.7544	0.174064
31.6	-29.88	-30.93	-31.18	-30.6633	0.0720936		-18.49	-26.4	-21.6	-22.1633	0.0642155		-32.39	-35.9027	-33.24	-33.8442	0.174527
31.8	-29.14	-29.83	-30.18	-29.7167	0.0698679		-18.23	-27.02	-20.91	-22.0533	0.0638968		-32.15	-37.2399	-33.59	-34.3266	0.177015
32	-27.01	-27.46	-29.6	-28.0233	0.0658866		-17.14	-26.91	-19.58	-21.21	0.0614533		-32.31	-37.1556	-34.09	-34.5185	0.178004
32.2	-26.44	-27.31	-28.8	-27.5167	0.0646954		-16.39	-28.8	-18.2	-21.13	0.0612215		-33.71	-36.8686	-34.19	-34.9229	0.180089
32.4	-27.75	-27.75	-28.14	-27.88	0.0655496		-16.94	-29.23	-17.17	-21.1133	0.0611732		-32.68	-36.727	-33.17	-34.1923	0.176322
32.6	-28.29	-26.55	-28.8	-27.88	0.0655496		-16.66	-27.34	-17.03	-20.3433	0.0589423		-31.46	-35.4413	-32.03	-32.9771	0.170055
32.8	-28.73	-25.3	-29.2	-27.7433	0.0652283		-15.94	-26.38	-17.77	-20.03	0.0580344		-31.43	-34.3123	-31.83	-32.5241	0.167719
33	-30.56	-25.9	-28.79	-28.4167	0.0668114		-16.19	-26.31	-19.24	-20.58	0.059628		-30.55	-34.4835	-31.02	-32.0178	0.165109
33.2	-30.09	-26.77	-28.45	-28.4367	0.0668584		-16.2	-24.07	-20.46	-20.2433	0.0586525		-29.68	-32.8276	-29.43	-30.6459	0.158034
33.4	-27.05	-25.79	-27.78	-26.8733	0.0631828		-16.61	-22.15	-22.17	-20.31	0.0588457		-29	-31.3261	-29.35	-29.892	0.154147
33.6	-25.14	-25.41	-26.8	-25.7833	0.0606201		-18.04	-22.17	-24.25	-21.4867	0.0622549		-27.47	-32.1945	-30.54	-30.0682	0.155055
33.8	-23.68	-25.4	-26.27	-25.1167	0.0590526		-18.67	-22.69	-23.88	-21.7467	0.0630082		-26.37	-32.6743	-29.21	-29.4181	0.151702
34	-22.07	-23.55	-26.36	-23.9933	0.0564115		-17.93	-23.58	-22.54	-21.35	0.061859		-27.34	-31.282	-27.64	-28.754	0.148278
34.2	-22.34	-21.33	-25.16	-22.9433	0.0539429		-17.09	-24.27	-21.45	-20.9367	0.0606614		-26.75	-31.4515	-27.64	-28.6138	0.147555
34.4	-23.98	-21.06	-25.08	-23.3733	0.0549538		-16.51	-24.88	-19.39	-20.26	0.0587008		-27.34	-31.9222	-26.66	-28.6407	0.147694
34.6	-24.2	-20.18	-24.29	-22.89	0.0538175		-14.82	-24.3	-16.03	-18.3833	0.0532634		-28.79	-30.7304	-23.81	-27.7768	0.143239
34.8	-24.65	-20.53	-22.6	-22.5933	0.05312		-14.1	-23.37	-16.08	-17.85	0.0517181		-28.38	-29.3346	-23.88	-27.1982	0.140255
35	-24.63	-22.71	-22.4	-23.2467	0.054656		-14.63	-21.56	-17.58	-17.9233	0.0519306		-26.62	-27.135	-25.78	-26.5117	0.136715
35.2	-23.51	-23	-23.27	-23.26	0.0546874		-15.21	-20.26	-18.32	-17.93	0.0519499		-25.82	-25.0689	-26.12	-25.6696	0.132373
35.4	-21.73	-22.89	-22.73	-22.45	0.052783		-14.97	-20.38	-19.34	-18.23	0.0528191		-24.4	-25.4937	-25.28	-25.0579	0.129218
35.6	-20.95	-23.2	-23.9	-22.6833	0.0533316		-15.42	-21.37	-21.81	-19.5333	0.0565954		-22.82	-25.3245	-25.52	-24.5548	0.126624
35.8	-20.8	-21.98	-25.58	-22.7867	0.0535745		-15.79	-22.16	-21.23	-19.7267	0.0571556		-23.22	-23.6557	-25.39	-24.0886	0.124219
36	-20.09	-20.22	-24.69	-21.6667	0.0509412		-15.57	-22.65	-18.72	-18.98	0.0549922		-23.68	-25.1119	-22.9	-23.8973	0.123233
36.2	-20.35	-19.84	-24.23	-21.4733	0.0504867		-15.51	-22.93	-17.9	-18.78	0.0544127		-23.6	-25.0789	-20.84	-23.173	0.119498
36.4	-22.01	-19.03	-24.65	-21.8967	0.051482		-15.75	-22.17	-16.81	-18.2433	0.0528578		-24.06	-21.4795	-20.78	-22.1065	0.113998
36.6	-22.79	-18.84	-23.07	-21.5667	0.0507061		-14.85	-20.8	-14.73	-16.7933	0.0486566		-23.34	-19.6404	-20.16	-21.0468	0.108534
36.8	-21.92	-18.61	-21.35	-20.6267	0.0484961		-13.67	-19.55	-14.34	-15.8533	0.0459331		-20.06	-19.3619	-18.24	-19.2206	0.0991166
37	-22.61	-17.63	-21.05	-20.43	0.0480337		-13.24	-19.49	-16.1	-16.2767	0.0471596		-18.04	-17.5384	-17.37	-17.6495	0.0910143
37.2	-22.3	-17.3	-20.28	-19.96	0.0469286		-13.27	-19.81	-15.83	-16.3033	0.0472369		-18.07	-17.0918	-15.77	-16.9773	0.0875479
37.4	-20.16	-17.08	-19.57	-18.9367	0.0445226		-13.19	-20.91	-15.88	-16.66	0.0482703		-16.72	-18.0674	-13.55	-16.1125	0.0830884
37.6	-19.7	-16.49	-19.23	-18.4733	0.0434333		-13.86	-22.24	-16.32	-17.4733	0.0506268		-16.52	-17.5258	-12.33	-15.4586	0.0797165
37.8	-20.2	-16.31	-19.18	-18.5633	0.0436449		-14.88	-22.6	-15.89	-17.79	0.0515443		-17.89	-16.5225	-11.68	-15.3642	0.0792296
38	-19.33	-16.32	-20.06	-18.57	0.0436606		-15.01	-22.85	-13.73	-17.1967	0.0498252		-16.06	-15.9666	-10.8	-14.2755	0.0736157
38.2	-19.71	-16.28	-19.53	-18.5067	0.0435117		-14.65	-22.69	-13.29	-16.8767	0.048898		-12.3	-15.2005	-10.11	-12.5368	0.0646496
38.4	-20.82	-16.14	-17.94	-18.3	0.0430258		-14.58	-20.24	-13.03	-15.95	0.0462131		-10.33	-14.1085	-10.09	-11.5095	0.0593518
38.6	-19.24	-15.52	-18.75	-17.8367	0.0419364		-14.79	-18.65	-12.07	-15.17	0.0439532		-8.09	-12.7234	-8.77	-9.86112	0.0508516
38.8	-17.83	-15.68	-18.25	-17.2533	0.0405649		-14.43	-18.86	-13.42	-15.57	0.0451121		-5.82	-11.0111	-6.58	-7.80369	0.0402419
39	-17.04	-15.63	-15.07	-15.9133	0.0374144		-14.11	-17.97	-16.15	-16.0767	0.0465801		-5.68	-8.55201	-4.06	-6.09734	0.0314426
39.2	-15.22	-13.98	-15.34	-14.8467	0.0349065		-12.79	-17.7	-16.47	-15.6533	0.0453536		-5.55	-5.46665	-1.6	-4.20555	0.0216871
39.4	-14.19	-13.42	-16.68	-14.7633	0.0347106		-11.62	-19.52	-15.82	-15.6533	0.0453536		-4.81	-1.27614	1.67	-1.47205	0.00759101
39.6	-14.34	-13.09	-14.84	-14.09	0.0331275		-11.61	-19.86	-17.21	-16.2267	0.0470147		-3.5	2.53195	4.58	1.20398	-0.00620867
39.8	-13.94	-11.32	-15.32	-13.5267	0.031803		-11.08	-18.97	-15.27	-15.1067	0.0437697		-1.37	5.53854	7.52	3.89618	-0.0200917
40	-14.09	-10.95	-17.35	-14.13	0.0332215		-9.98	-19.12	-11.79	-13.63	0.0394912		0.89	8.81165	9.78	6.49388	-0.0334875
40.2	-14.71	-11.8	-16	-14.17	0.0333156		-11.23	-19.26	-11.73	-14.0733	0.0407757		1.52	12.2568	10.6	8.12561	-0.0419019
40.4	-14.89	-10.99	-14.14	-13.34	0.0313641		-12.51	-19.08	-12.55	-14.7133	0.04263		2.82	14.4954	11.78	9.69848	-0.0500129
40.6	-15.64	-10.61	-14.48	-13.5767	0.0319206		-11.55	-19.22	-11.47	-14.08	0.040795		5.19	16.3792	15.88	12.4831	-0.0643724
40.8	-15.79	-11.82	-13.48	-13.6967	0.0322027		-11.15	-19.63	-11.47	-14.0833	0.0408047		7.06	19.2135	20.51	15.5945	-0.0804172
41	-15.1	-11.26	-12.28	-12.88	0.0302826		-12.17	-19.77	-12.61	-14.85	0.043026		10.32	21.5233	24.34	18.7278	-0.0965749
41.2	-14.34	-9.74	-12.45	-12.1767	0.028629		-11.57	-18.83	-11.25	-13.8833	0.0402252		16.47	23.8468	31	23.7723	-0.122588
41.4	-13	-9.99	-12.77	-11.92	0.0280255		-10.42	-18.14	-9.49	-12.6833	0.0367484		21.37	27.1971	37.85	28.8057	-0.148545
41.6	-11.24	-9.78	-12.4	-11.14	0.0261916		-10.01	-18.87	-8.9	-12.5933	0.0364876		24.42	31.167	39.88	31.8223	-0.164101
41.8	-11.31	-8.16	-11.31	-10.26	0.0241226		-9.3	-19.71	-9.2	-12.7367	0.0369029		28.44	35.9657	40.5	34.9686	-0.180325
42	-12.18	-7.75	-10.17	-10.0333	0.0235897		-7.85	-19.46	-8.73	-12.0133	0.0348071		30.9	41.6681	44.44	39.0027	-0.201128
42.2	-12.27	-9.81	-10.05	-10.71	0.0251806		-6.64	-20.68	-8.37	-11.8967	0.0344691		32.32	46.8706	46.2	41.7969	-0.215537
42.4	-12.6	-9.93	-10.47	-11	0.0258625		-5.93	-20.8	-8.47	-11.7333	0.0339959		36.16	52.215	49.32	45.8983	-0.236687
42.6	-13.64	-8.57	-9.98	-10.73	0.0252277		-5.37	-18.44	-7.28	-10.3633	0.0300265		40.64	58.1752	56.75	51.8551	-0.267405
42.8	-13.92	-7.81	-10.65	-10.7933	0.0253766		-5.53	-16.51	-5.24	-9.09333	0.0263468		45.14	63.706	65.44	58.0953	-0.299585
43	-12.73	-6.75	-11.7	-10.3933	0.0244361		-5.61	-15.76	-4.49	-8.62	0.0249754		51.58	69.2019	72.41	64.3973	-0.332082
43.2	-11.97	-3.46	-10.4	-8.61	0.0202433		-5.75	-14.72	-4.51	-8.32667	0.0241255		58.03	76.743	81.53	72.101	-0.371809
43.4	-10.96	-1.08	-8.31	-6.78333	0.0159485		-5.82	-14.7	-4.26	-8.26	0.0239323		64.23	86.0881	90.5	80.2727	-0.413948
43.6	-9.33	-1.83	-7.7	-6.28667	0.0147808		-6.17	-16.84	-5.04	-9.35	0.0270905		70.91	94.4174	96.72	87.3491	-0.45044
43.8	-8.31	-3.23	-6.14	-5.89333	0.013856		-6.23	-18.1	-6.38	-10.2367	0.0296595		75.91	102.235	103.24	93.7951	-0.48368
44	-8.65	-4.69	-4.43	-5.92333	0.0139266		-6.22	-18.2	-7.01	-10.4767	0.0303548		79.85	111.619	111.94	101.136	-0.521538
44.2	-8.63	-5.53	-4.9	-6.35333	0.0149375		-6.09	-17.31	-6.63	-10.01	0.0290027		85.22	120.49	121.41	109.04	-0.562295
44.4	-9.11	-6.85	-5.33	-7.09667	0.0166852		-5.86	-16.5	-5.65	-9.33667	0.0270518		90.88	127.429	129.91	116.073	-0.598562
44.6	-10.23	-6.82	-4.27	-7.10667	0.0167087		-4.64	-14.89	-4.69	-8.07333	0.0233915		97.45	136.897	140.51	124.952	-0.644351
44.8	-9.6	-5.1	-4.16	-6.28667	0.0147808		-3.1	-13.75	-4.14	-6.99667	0.020272		106.51	147.486	151.09	135.029	-0.696312
45	-8.25	-3.14	-3.71	-5.03333	0.011834		-2.69	-14.63	-2.42	-6.58	0.0190647		117.02	156.309	160.53	144.62	-0.745771
45.2	-8.58	-2.61	-2.11	-4.43333	0.0104234		-2.43	-15.2	-1.61	-6.41333	0.0185818		126.16	165.723	168.63	153.504	-0.791588
45.4	-9.02	-1.2	-1.74	-3.98667	0.00937319		-1.48	-15.02	-2.33	-6.27667	0.0181859		134.58	174.48	176.89	161.983	-0.835312
45.6	-8.21	0.66	-2.31	-3.28667	0.00772739		-1.33	-14.97	-2.67	-6.32333	0.0183211		142.7	181.826	185.23	169.919	-0.876232
45.8	-7.87	0.25	-2.91	-3.51	0.00825248		-1.57	-14.36	-1.31	-5.74667	0.0166502		149.34	190.165	193.99	177.832	-0.917038
46	-7.48	-0.02	-3.8	-3.76667	0.00885594		-0.9	-12.93	-1	-4.94333	0.0143227		153.87	198.001	200.54	184.137	-0.949554
46.2	-5.83	0.35	-5.22	-3.56667	0.00838571		-1.42	-12.83	-1.46	-5.23667	0.0151726		158.69	203.18	204.7	188.857	-0.973891
46.4	-4.07	0.13	-5.61	-3.18333	0.00748444		-2.73	-12.23	-0.34	-5.1	0.0147766		161.64	208.104	208.7	192.815	-0.994302
46.6	-2.55	-0.06	-4.66	-2.42333	0.00569758		-3.14	-11.28	1.24	-4.39333	0.0127291		161.76	211.119	208.88	193.92	-1
46.8	-2.17	1.07	-3.1	-1.4	0.00329159		-3.53	-11.53	1.39	-4.55667	0.0132024		161.83	209.916	205.25	192.332	-0.991812
47	-3.57	0.98	-2.53	-1.70667	0.0040126		-3.51	-10.36	1.46	-4.13667	0.0119855		160.36	207.267	201.52	189.716	-0.978321
47.2	-3.72	1.02	-0.75	-1.15	0.0027038		-0.27	-9.13	3.13	-2.09	0.00605551		155.8	204.148	199.14	186.363	-0.96103
47.4	-3.1	2.31	2.3	0.503333	-0.0011834		2.84	-9.63	4.33	-0.82	0.00237585		153.59	201.305	196.33	183.742	-0.947515
47.6	-4	2.98	3.2	0.726667	-0.00170849		4.49	-9.66	5.17	0	0		153.18	198.88	196.01	182.69	-0.942091
47.8	-4.09	4.05	4.02	1.32667	-0.00311917		6.6	-9.75	5.78	0.876667	-0.00254003		151.45	197.014	198.18	182.215	-0.939641
48	-1.5	6.17	6.24	3.63667	-0.00855029		8.18	-11.09	6.69	1.26	-0.00365069		152.33	196.786	200.72	183.279	-0.945128
48.2	-1.58	7.29	7.17	4.29333	-0.0100942		7.13	-10.7	7.52	1.31667	-0.00381488		155.41	197.664	202.6	185.225	-0.955161
48.4	-2.63	7.02	7.17	3.85333	-0.0090597		5.71	-9.59	8	1.37333	-0.00397906		156.09	196.598	202.1	184.929	-0.95364
48.6	-1.61	7.35	7.97	4.57	-0.0107447		4.86	-9.71	7.84	0.996667	-0.00288772		155.52	194.324	200.96	183.601	-0.946791
48.8	-0.8	7.63	7.97	4.93333	-0.0115989		4.53	-8.22	8.91	1.74	-0.00504143		156.71	193.721	199.65	183.36	-0.945548
49	-0.56	8.62	8.88	5.64667	-0.0132761		4.78	-6.57	10.51	2.90667	-0.0084217		156.71	193.211	197.27	182.397	-0.94058
49.2	1.48	9.77	10.6	7.28333	-0.0171241		5.26	-7.03	10.86	3.03	-0.00877905		155.6	191.489	194.52	180.536	-0.930986
49.4	3.54	11.55	10.47	8.52	-0.0200317		7.34	-7.06	11.1	3.79333	-0.0109907		155.19	191.302	193.89	180.127	-0.928877
49.6	4.3	13.83	11.31	9.81333	-0.0230725		9.29	-5.67	12.85	5.49	-0.0159066		155.84	193.006	191.73	180.192	-0.92921
49.8	5.4	14.43	12.8	10.8767	-0.0255725		9.6	-5.58	13.79	5.93667	-0.0172007		153.43	191.171	186.23	176.944	-0.912459
50	5.35	14.46	12.68	10.83	-0.0254628		9.19	-6.5	12.64	5.11	-0.0148056		149.74	186.475	182.41	172.875	-0.891478
50.2	5.15	16.74	12.42	11.4367	-0.0268891		9.33	-6.29	12.49	5.17667	-0.0149987		147.3	183.058	180.62	170.326	-0.878333
50.4	5.76	17.81	14.16	12.5767	-0.0295694		8.94	-6.17	13.62	5.46333	-0.0158293		142.99	176.716	175.38	165.029	-0.851016
50.6	6.76	17.4	16.36	13.5067	-0.031756		9.06	-7.6	13.77	5.07667	-0.014709		135.98	166.739	168.61	157.11	-0.810179
50.8	8.64	20.68	18.81	16.0433	-0.03772		10.25	-7.56	13.13	5.27333	-0.0152788		131.5	160.423	164.58	152.168	-0.784694
51	10.89	23.36	21.83	18.6933	-0.0439505		11.2	-5.5	14.35	6.68333	-0.0193641		127.37	154.749	158.04	146.72	-0.7566
51.2	12.65	23.56	24.96	20.39	-0.0479396		12.29	-4.79	16.27	7.92333	-0.0229569		120.32	145.618	147.22	137.719	-0.710188
51.4	15.12	26.22	27.52	22.9533	-0.0539664		13.83	-3.25	16.83	9.13667	-0.0264723		115.01	139.131	139.7	131.28	-0.676982
51.6	17.21	30.65	28.75	25.5367	-0.0600401		15.27	-1.28	16.7	10.23	-0.0296401		111.16	134.308	134.47	126.646	-0.653085
51.8	17.33	32.26	32.03	27.2067	-0.0639665		15.88	-2.3	18.2	10.5933	-0.0306929		103.68	126.523	127.49	119.231	-0.614848
52	19.2	35.09	35.61	29.9667	-0.0704556		17.32	-3.79	19.97	11.1667	-0.032354		96.4	118.813	120.38	111.864	-0.576859
52.2	21.86	39.34	37.92	33.04	-0.0776815		18.33	-3.35	20.23	11.7367	-0.0340055		91.4	111.88	113.76	105.68	-0.544968
52.4	22.38	41.54	41.05	34.99	-0.0822662		17.97	-4.6	20.3	11.2233	-0.0325182		84.27	103.792	103.21	97.0908	-0.500675
52.6	24.44	43.42	45.74	37.8667	-0.0890296		17.92	-5.09	21.43	11.42	-0.033088		76.59	94.975	91.41	87.6583	-0.452034
52.8	28.15	46.37	48.14	40.8867	-0.09613		18.03	-2.31	22.68	12.8	-0.0370864		71.77	85.2695	81.06	79.3665	-0.409275
53	30.06	49.12	49.04	42.74	-0.100487		18.55	0.5	23.51	14.1867	-0.0411041		65.13	75.3687	72.08	70.8596	-0.365407
53.2	32.72	51.92	52.84	45.8267	-0.107745		21.13	2.35	24.81	16.0967	-0.0466381		57.18	67.1025	64.01	62.7642	-0.323661
53.4	37.38	55.8	57.94	50.3733	-0.118434		23.19	4.5	27.92	18.5367	-0.0537077		51.15	58.335	60.02	56.5017	-0.291366
53.6	39.62	59.47	61.54	53.5433	-0.125888		23.52	5.9	31	20.14	-0.0583531		44.49	50.1753	57.07	50.5784	-0.260822
53.8	41.63	63.36	64.42	56.47	-0.132769		25.48	5.31	33.22	21.3367	-0.0618203		37.47	44.8246	50.78	44.3582	-0.228745
54	45.06	66.93	70.43	60.8067	-0.142965		27.14	3.68	35.74	22.1867	-0.0642831		32.67	40.4188	45.3	39.4629	-0.203502
54.2	47.38	70.55	76.02	64.65	-0.152001		25.69	3.37	37.49	22.1833	-0.0642734		28.7	34.7506	40.69	34.7135	-0.17901
54.4	49.3	75.32	79.19	67.9367	-0.159728		25.56	4.18	37.53	22.4233	-0.0649688		25.53	29.7744	33.79	29.6981	-0.153147
54.6	54.18	80.64	82.89	72.57	-0.170622		28.75	5.24	38.44	24.1433	-0.0699523		23.93	25.7875	26.44	25.3858	-0.130909
54.8	60.33	86.07	89.65	78.6833	-0.184995		30.7	8.19	39.92	26.27	-0.076114		19.9	21.1315	23.69	21.5738	-0.111251
55	65	91.69	95.2	83.9633	-0.197409		31.13	11.32	40.44	27.63	-0.0800545		15.78	16.1883	18.14	16.7028	-0.0861324
55.2	69.04	97.6	99.44	88.6933	-0.20853		33.78	13.23	43.59	30.2	-0.0875007		12.77	12.7538	11.07	12.198	-0.0629021
55.4	73.03	103.21	106.09	94.11	-0.221265		38.4	14.99	47.77	33.72	-0.0976995		7.53	10.0989	6.73	8.11962	-0.041871
55.6	76.15	108.63	113.73	99.5033	-0.233946		40.28	16.86	49.85	35.6633	-0.10333		2.36	6.71186	3.65	4.24062	-0.0218679
55.8	78.25	114.1	119.95	104.1	-0.244753		42.07	17.94	51.05	37.02	-0.107261		0.7	2.25944	-0.55	0.803147	-0.00414165
56	81.43	120.82	126.74	109.663	-0.257833		46.57	20.27	53.48	40.1067	-0.116204		-1.81	-1.79129	-2.47	-2.02376	0.0104361
56.2	86.51	128.13	135.18	116.607	-0.274158		49.59	22.14	55.02	42.25	-0.122414		-6.13	-5.80664	-2.33	-4.75555	0.0245233
56.4	93.02	135.39	142.41	123.607	-0.290616		50.35	23.72	56.8	43.6233	-0.126393		-8.97	-11.3498	-4.59	-8.30325	0.042818
56.6	100.25	143.21	149.71	131.057	-0.308132		53.39	26.29	60.93	46.87	-0.1358		-11.18	-14.8588	-7.6	-11.2129	0.0578226
56.8	107.53	151.69	158.78	139.333	-0.327591		57.07	28.9	66.49	50.82	-0.147245		-13.77	-15.7717	-11.77	-13.7706	0.0710117
57	114.94	161.07	169.25	148.42	-0.348955		59.46	30.29	71.54	53.7633	-0.155773		-15.35	-17.8983	-16.21	-16.4861	0.0850152
57.2	122.98	170.62	179.48	157.693	-0.370758		63.81	32.8	75.43	57.3467	-0.166155		-14.97	-19.8784	-19.23	-18.0261	0.0929568
57.4	131.13	180.8	190.7	167.543	-0.393917		68.88	36.24	79.81	61.6433	-0.178604		-14.62	-19.5184	-20.07	-18.0695	0.0931802
57.6	138.26	192.65	203.04	177.983	-0.418463		72.32	38.25	84.04	64.87	-0.187953		-17.64	-23.2093	-22.73	-21.1931	0.109288
57.8	146.04	205.11	214.66	188.603	-0.443432		76.33	40.53	88.59	68.4833	-0.198422		-21.63	-29.4998	-25.15	-25.4266	0.131119
58	154.67	216.19	224.65	198.503	-0.466708		81.22	43.82	94.55	73.1967	-0.212078		-24.54	-34.0312	-26.42	-28.3304	0.146094
58.2	162.87	228.01	235.63	208.837	-0.491003		86.1	46.58	102.25	78.31	-0.226893		-29.1	-38.653	-29.32	-32.3577	0.166861
58.4	170.58	240.44	248.3	219.773	-0.516717		91.29	49.41	109.2	83.3	-0.241351		-33.92	-42.7865	-33.54	-36.7488	0.189506
58.6	180.14	252.36	262.34	231.613	-0.544554		97.88	55.07	117.4	90.1167	-0.261102		-34.71	-42.5885	-34.49	-37.2628	0.192156
58.8	191.76	266.26	277.02	245.013	-0.576059		106.07	60.68	127.03	97.9267	-0.28373		-33.93	-39.7971	-32.42	-35.3824	0.182459
59	204.88	282.77	293.88	260.51	-0.612494		115.28	67.08	136.13	106.163	-0.307595		-34.75	-36.2209	-31.78	-34.2503	0.176621
59.2	218.85	299.63	312.68	277.053	-0.65139		124.27	76.01	146.75	115.677	-0.335159		-34.89	-32.8449	-32.08	-33.2716	0.171574
59.4	233.17	317.23	329.58	293.327	-0.68965		134.05	85.08	158.44	125.857	-0.364654		-34.47	-31.7845	-31.51	-32.5882	0.16805
59.6	247.32	335.78	344.15	309.083	-0.726696		144.79	91.98	168.22	134.997	-0.391136		-34.43	-32.7462	-31.73	-32.9687	0.170012
59.8	259.05	351.84	360.31	323.733	-0.76114		154.51	99.87	177.43	143.937	-0.417038		-34.18	-34.6209	-33.99	-34.2636	0.17669
60	269.07	365.47	375.77	336.77	-0.791791		163.4	108.53	188.37	153.433	-0.444554		-33.59	-38.4357	-35.47	-35.8319	0.184777
60.2	277.8	377.58	386.58	347.32	-0.816596		172.87	115.09	197.85	161.937	-0.469191		-33.91	-42.0457	-36.68	-37.5452	0.193612
60.4	284.35	385.82	396.95	355.707	-0.836314		182.26	120.38	206.43	169.69	-0.491656		-34.16	-43.4328	-38.36	-38.6509	0.199314
60.6	289.92	391.53	406.98	362.81	-0.853015		190.9	126.91	217.24	178.35	-0.516747		-35.71	-43.7612	-39.81	-39.7604	0.205035
60.8	296.05	396.91	413.83	368.93	-0.867404		199.94	134.09	229.22	187.75	-0.543982		-39.33	-45.35	-40.76	-41.8133	0.215622
61	301.28	401.56	418.81	373.883	-0.87905		209.33	140.03	239.99	196.45	-0.569189		-42.01	-46.3979	-42.16	-43.5226	0.224436
61.2	307	407.98	426.99	380.657	-0.894975		220.1	146.43	251.93	206.153	-0.597304		-42.8	-46.8366	-42.07	-43.9022	0.226394
61.4	314.57	418	435.98	389.517	-0.915806		233.47	155.73	267.48	218.893	-0.634216		-43.21	-49.2751	-41.8	-44.7617	0.230826
61.6	320.65	426.05	444.04	396.913	-0.933196		247.46	165.09	282.79	231.78	-0.671554		-42.84	-51.6718	-42.29	-45.6006	0.235152
61.8	324.66	433.09	451.31	403.02	-0.947554		260.68	172.25	296.35	243.093	-0.704333		-42.27	-51.9869	-43.75	-46.0023	0.237223
62	328.4	442.02	458.85	409.757	-0.963393		275.84	180.8	311.99	256.21	-0.742336		-42.59	-52.1474	-45.09	-46.6091	0.240353
62.2	329.77	447.88	464.73	414.127	-0.973667		291.46	190.27	330.04	270.59	-0.784001		-42.83	-53.0425	-47.31	-47.7275	0.24612
62.4	332.12	450.92	468.75	417.263	-0.981042		304.88	197.16	348.28	283.44	-0.821232		-44.5	-52.1758	-48.7	-48.4586	0.24989
62.6	336.67	456.13	473.09	421.963	-0.992092		320.09	204.15	366.67	296.97	-0.860433		-45.75	-52.3518	-50.13	-49.4106	0.254799
62.8	339.87	459.36	476.75	425.327	-1		337.64	212.17	386.72	312.177	-0.904493		-45.03	-53.754	-52.07	-50.2847	0.259307
63	340.59	456.06	475.46	424.037	-0.996967		352.52	216.1	404.19	324.27	-0.939532		-45	-54.7615	-52.79	-50.8505	0.262225
63.2	339.45	446.92	466.1	417.49	-0.981575		363.11	216.85	414.22	331.393	-0.960171		-47.33	-56.1051	-53.27	-52.235	0.269364
63.4	330.69	432.73	453.39	405.603	-0.953628		372.01	216.94	419.83	336.26	-0.974271		-47.48	-58.0226	-56.09	-53.8642	0.277766
63.6	316.29	414.34	437.1	389.243	-0.915163		379.06	215.35	426.16	340.19	-0.985658		-49.11	-58.602	-58.88	-55.5307	0.286359
63.8	303.09	394.6	417.63	371.773	-0.874089		383.56	211.98	431.1	342.213	-0.99152		-53.46	-58.3399	-58.35	-56.7166	0.292475
64	288.51	375.42	399.15	354.36	-0.833148		387.17	208.54	435.12	343.61	-0.995567		-55.66	-57.5051	-59.1	-57.4217	0.296111
64.2	271.94	357.17	383.24	337.45	-0.79339		390.4	203.41	441.61	345.14	-1		-56.29	-56.6755	-61.28	-58.0818	0.299515
64.4	255.75	337.91	362.73	318.797	-0.749534		391.57	194.66	445.25	343.827	-0.996195		-59.68	-56.7344	-60.43	-58.9481	0.303982
64.6	238.1	315.35	337.2	296.883	-0.698013		386.24	181.42	440.27	335.977	-0.97345		-61.12	-57.7604	-59.8	-59.5601	0.307138
64.8	215.76	288.75	309.05	271.187	-0.637596		374.72	164.66	426.9	322.093	-0.933225		-59.13	-59.2702	-63.36	-60.5867	0.312432
65	192.4	258.2	276.98	242.527	-0.570213		359.35	146.11	407.86	304.44	-0.882077		-60.35	-61.0634	-65.51	-62.3078	0.321307
65.2	171.04	228.36	243.75	214.383	-0.504044		342.14	128.53	385.8	285.49	-0.827172		-61.19	-61.4727	-65.14	-62.6009	0.322819
65.4	152.5	200.79	214.92	189.403	-0.445313		322.36	113.41	363.98	266.583	-0.772392		-58.88	-60.8276	-66.4	-62.0359	0.319905
65.6	136.88	174.56	190.74	167.393	-0.393564		302.18	99.13	341.92	247.743	-0.717805		-58.04	-60.2984	-65.8	-61.3795	0.31652
65.8	122.83	151.42	168.1	147.45	-0.346675		283.51	85.66	320.44	229.87	-0.66602		-60.56	-59.9506	-62.95	-61.1535	0.315355
66	110.53	132.79	148.35	130.557	-0.306956		263.16	74.28	300.95	212.797	-0.616552		-60.82	-59.86	-61.41	-60.6967	0.312999
66.2	97.94	115.81	131.4	115.05	-0.270498		239.67	63.17	279.54	194.127	-0.562458		-59.92	-60.8724	-60.15	-60.3141	0.311026
66.4	84.54	99.99	115.62	100.05	-0.235231		216.81	51.71	253.29	173.937	-0.50396		-60.12	-62.4567	-59.04	-60.5389	0.312185
66.6	71.06	86.91	100.01	85.9933	-0.202182		195.2	42.49	227.84	155.177	-0.449605		-61.1	-61.9174	-60.44	-61.1525	0.31535
66.8	59.66	75.58	85.77	73.67	-0.173208		171.51	34.7	205.08	137.097	-0.39722		-59.9	-60.822	-61.69	-60.804	0.313553
67	50.7	64.42	72.22	62.4467	-0.14682		149.17	26.1	178.55	117.94	-0.341716		-58.06	-60.1495	-61.97	-60.0598	0.309715
67.2	43.58	53.51	59.57	52.22	-0.122776		130.23	17.46	150.14	99.2767	-0.287642		-58.2	-57.9162	-63.97	-60.0287	0.309555
67.4	37.94	44.67	47.6	43.4033	-0.102047		110.58	8.75	126.97	82.1	-0.237874		-58.71	-55.0005	-65.24	-59.6501	0.307602
67.6	33.69	37.51	36.15	35.7833	-0.0841314		90.82	0.01	105.09	65.3067	-0.189218		-57.25	-54.6343	-63.06	-58.3148	0.300716
67.8	30.01	30.47	28.09	29.5233	-0.0694133		73.63	-8.22	81.69	49.0333	-0.142068		-55.58	-53.9917	-60.88	-56.8172	0.292994
68	24.49	23.83	22.29	23.5367	-0.0553379		57.05	-13.96	62.04	35.0433	-0.101534		-54.77	-53.5883	-60.35	-56.2361	0.289997
68.2	17.97	17.57	14.19	16.5767	-0.038974		40.68	-18.25	46.53	22.9867	-0.066601		-54.42	-54.8712	-58.49	-55.9271	0.288403
68.4	11.26	10.17	6.47	9.3	-0.0218655		26.29	-22.59	30.26	11.32	-0.0327983		-54.43	-55.1604	-56.71	-55.4335	0.285858
68.6	4.87	1.14	1.72	2.57667	-0.00605809		13.13	-25.38	14.96	0.903333	-0.0026173		-54.93	-53.949	-57.31	-55.3964	0.285667
68.8	-1.56	-7.68	-4.07	-4.43667	0.0104312		2.82	-26.19	3.8	-6.52333	0.0189005		-56.37	-53.4195	-59.4	-56.3965	0.290824
69	-7.13	-14.07	-9.52	-10.24	0.0240756		-3.81	-29.23	-4.31	-12.45	0.0360723		-57.36	-51.4185	-60.04	-56.2728	0.290186
69.2	-10.08	-18.48	-11.79	-13.45	0.0316228		-10.01	-33.48	-9.34	-17.61	0.0510228		-57.01	-48.6493	-60.54	-55.3998	0.285684
69.4	-11.89	-22.54	-13.97	-16.1333	0.0379316		-14.49	-34.32	-13.18	-20.6633	0.0598694		-55.78	-47.9109	-61.03	-54.907	0.283143
69.6	-15.17	-24.76	-17.83	-19.2533	0.0452672		-17.85	-35.78	-16.59	-23.4067	0.0678179		-55.02	-48.2298	-61.88	-55.0433	0.283846
69.8	-17.8	-24.76	-23.95	-22.17	0.0521246		-21.89	-39.21	-20.84	-27.3133	0.079137		-55.36	-48.9575	-60.99	-55.1025	0.284151
70	-19.19	-25.12	-30.27	-24.86	0.0584492		-26.01	-40.95	-25.8	-30.92	0.0895868		-55.4	-50.8964	-59.79	-55.3621	0.28549
70.2	-22.3	-26.97	-34.09	-27.7867	0.0653302		-28.25	-41.11	-32.19	-33.85	0.0980761		-54.33	-53.477	-59.82	-55.8757	0.288138
70.4	-25.91	-28.6	-37.56	-30.69	0.0721563		-30.92	-43.54	-38.94	-37.8	0.109521		-55.12	-55.4987	-60.26	-56.9596	0.293728
70.6	-27.07	-31.23	-40.82	-33.04	0.0776815		-32.74	-46.22	-43.46	-40.8067	0.118232		-57.08	-57.215	-59.59	-57.9617	0.298895
70.8	-27.2	-35	-40.16	-34.12	0.0802207		-34.73	-47.56	-45.58	-42.6233	0.123496		-57.09	-58.2849	-59.63	-58.335	0.30082
71	-27.98	-39.06	-38.9	-35.3133	0.0830264		-38.74	-47.67	-48.66	-45.0233	0.130449		-58.05	-59.2377	-60.87	-59.3859	0.30624
71.2	-28	-42.53	-41.12	-37.2167	0.0875014		-42.89	-47.88	-53.04	-47.9367	0.13889		-62.33	-59.5925	-61.02	-60.9808	0.314464
71.4	-26.38	-45.71	-42.85	-38.3133	0.0900798		-45.98	-49.02	-53.96	-49.6533	0.143864		-65.4	-60.0572	-61.69	-62.3824	0.321692
71.6	-25.87	-46.97	-42.78	-38.54	0.0906127		-47.48	-49.7	-55.26	-50.8133	0.147225		-65.06	-60.8339	-62.47	-62.788	0.323783
71.8	-26.72	-46.28	-44.02	-39.0067	0.0917099		-47.52	-49.29	-59.37	-52.06	0.150837		-64.74	-61.6643	-62.05	-62.8181	0.323939
72	-26.62	-46.69	-46.77	-40.0267	0.0941081		-46.81	-50.98	-61.05	-52.9467	0.153406		-65.44	-62.4668	-61.28	-63.0623	0.325198
72.2	-27.51	-46.44	-47.01	-40.32	0.0947977		-46.37	-53.16	-59.94	-53.1567	0.154015		-63.3	-63.4888	-61.57	-62.7863	0.323775
72.4	-30.27	-44.04	-47.48	-40.5967	0.0954482		-47.03	-53.14	-60.32	-53.4967	0.155		-61.28	-64.5083	-60.39	-62.0594	0.320026
72.6	-32.13	-43.35	-50.24	-41.9067	0.0985282		-50.39	-53.08	-60.96	-54.81	0.158805		-62.62	-64.9039	-59.59	-62.3713	0.321635
72.8	-33.5	-45.79	-51.12	-43.47	0.102204		-54.43	-54.49	-60.02	-56.3133	0.163161		-63.41	-64.5365	-61.06	-63.0022	0.324888
73	-35.05	-44.76	-50.03	-43.28	0.101757		-56.61	-54.37	-59.73	-56.9033	0.16487		-62.47	-63.5142	-62.1	-62.6947	0.323303
73.2	-34.76	-42.87	-50.37	-42.6667	0.100315		-58.59	-53.59	-60.15	-57.4433	0.166435		-63.15	-62.3284	-60.97	-62.1495	0.320491
73.4	-33.9	-44.99	-51.04	-43.31	0.101828		-60.48	-53.91	-61.29	-58.56	0.16967		-63.3	-61.1612	-60.46	-61.6404	0.317866
73.6	-32.94	-45.69	-50.83	-43.1533	0.101459		-62.07	-53.45	-63.53	-59.6833	0.172925		-61	-60.1859	-61.25	-60.812	0.313594
73.8	-31.36	-42.79	-51.2	-41.7833	0.0982382		-61.92	-52.94	-65.19	-60.0167	0.173891		-59.56	-60.0055	-59.77	-59.7785	0.308264
74	-29.74	-43.25	-51.73	-41.5733	0.0977445		-60.26	-52.74	-66.72	-59.9067	0.173572		-58.94	-61.0268	-58.19	-59.3856	0.306238
74.2	-29.84	-45.71	-54.03	-43.1933	0.101553		-59.14	-52.9	-67.59	-59.8767	0.173485		-57.61	-62.9768	-59	-59.8623	0.308696
74.4	-30.88	-44.87	-54.81	-43.52	0.102321		-56.23	-52.65	-65.81	-58.23	0.168714		-56.04	-64.3089	-59.57	-59.9729	0.309267
74.6	-31.31	-44.26	-53.87	-43.1467	0.101444		-50.73	-53.63	-62.57	-55.6433	0.16122		-55.33	-65.5382	-59.02	-59.9627	0.309214
74.8	-33.05	-46.35	-55.43	-44.9433	0.105668		-48.79	-53.63	-59.74	-54.0533	0.156613		-55.68	-66.7372	-60.34	-60.9191	0.314146
75	-36.29	-47.48	-57.11	-46.96	0.110409		-52.09	-54.06	-56.76	-54.3033	0.157337		-56.15	-67.051	-61.69	-61.6303	0.317814
75.2	-37.12	-46.52	-55.83	-46.49	0.109304		-54.19	-55.29	-56.54	-55.34	0.160341		-56.87	-67.4174	-61.84	-62.0425	0.319939
75.4	-35.74	-46.86	-55.43	-46.01	0.108176		-57.03	-55.68	-59.69	-57.4667	0.166502		-58.22	-67.581	-62.53	-62.777	0.323727
75.6	-36.91	-47.95	-56.47	-47.11	0.110762		-59.82	-55.86	-62.03	-59.2367	0.171631		-59.68	-67.5027	-62.2	-63.1276	0.325535
75.8	-35.92	-47.63	-56.95	-46.8333	0.110111		-60.81	-57.6	-65.12	-61.1767	0.177252		-60.54	-68.5093	-60.71	-63.2531	0.326182
76	-33.63	-47.54	-58.58	-46.5833	0.109524		-59.55	-58.72	-68.54	-62.27	0.18042		-60.16	-68.6975	-59.46	-62.7725	0.323704
76.2	-33.18	-49.13	-59.18	-47.1633	0.110887		-57.46	-58.12	-68.14	-61.24	0.177435		-59.06	-66.8981	-58.27	-61.4094	0.316674
76.4	-33.01	-50.02	-60.26	-47.7633	0.112298		-54.85	-58.6	-67.59	-60.3467	0.174847		-57.76	-66.1814	-56.95	-60.2971	0.310939
76.6	-31.71	-50.11	-62.19	-48.0033	0.112862		-55.11	-58.09	-69.07	-60.7567	0.176035		-56.75	-66.1897	-56.76	-59.8999	0.30889
76.8	-31.42	-49.95	-60.28	-47.2167	0.111013		-54.26	-56.44	-67.82	-59.5067	0.172413		-55.95	-64.7859	-56.87	-59.202	0.305291
77	-30.37	-48.2	-56.55	-45.04	0.105895		-50.66	-55.17	-66.68	-57.5033	0.166609		-57.28	-64.7442	-57.16	-59.7281	0.308004
77.2	-29.94	-46.1	-56.49	-44.1767	0.103865		-48.47	-54.35	-67.47	-56.7633	0.164465		-60.46	-66.1536	-59.07	-61.8945	0.319176
77.4	-30.34	-44.55	-56.57	-43.82	0.103027		-47.87	-52.64	-65.69	-55.4	0.160515		-63.61	-67.2259	-61.31	-64.0486	0.330284
77.6	-30.13	-44.06	-55.64	-43.2767	0.101749		-47.13	-51.41	-64.46	-54.3333	0.157424		-66.95	-68.6505	-64.26	-66.6202	0.343545
77.8	-31.27	-45.07	-57.75	-44.6967	0.105088		-47.14	-50.63	-66.26	-54.6767	0.158419		-69.83	-70.259	-67.12	-69.0697	0.356177
78	-32.78	-46.1	-60.74	-46.54	0.109422		-49.24	-49.57	-66.88	-55.23	0.160022		-69.91	-70.6896	-68.8	-69.7999	0.359942
78.2	-32.77	-46.61	-61.42	-46.9333	0.110347		-51.53	-49.96	-67.36	-56.2833	0.163074		-67.22	-70.3995	-69.06	-68.8932	0.355267
78.4	-32.7	-46.54	-61.24	-46.8267	0.110096		-52.36	-51.75	-68.29	-57.4667	0.166502		-66.17	-69.9607	-68.79	-68.3069	0.352243
78.6	-32.79	-45.11	-60.78	-46.2267	0.108685		-51.75	-54.06	-67.36	-57.7233	0.167246		-65.53	-68.5327	-66.72	-66.9276	0.34513
78.8	-31.94	-43.94	-59.47	-45.1167	0.106075		-50.75	-54.99	-66.4	-57.38	0.166251		-63.12	-67.6768	-64.48	-65.0923	0.335666
79	-31.48	-44.16	-58.93	-44.8567	0.105464		-49.3	-55.51	-66.04	-56.95	0.165006		-61.73	-68.2775	-64.06	-64.6892	0.333587
79.2	-31.61	-44.18	-58.75	-44.8467	0.105441		-49	-55.68	-65.3	-56.66	0.164165		-62.68	-68.8027	-63.36	-64.9476	0.33492
79.4	-32.08	-45.23	-58.15	-45.1533	0.106162		-49.26	-54.75	-66.37	-56.7933	0.164552		-60.66	-68.9682	-62.28	-63.9694	0.329876
79.6	-32.24	-46.58	-57.88	-45.5667	0.107133		-47.47	-52.75	-66.86	-55.6933	0.161364		-57.76	-68.8393	-61.62	-62.7398	0.323535
79.8	-32.58	-46.78	-58.11	-45.8233	0.107737		-46.58	-52.51	-64.78	-54.6233	0.158264		-58.65	-67.6689	-61.95	-62.7563	0.32362
80	-33.75	-47.92	-57.35	-46.34	0.108952		-47.74	-53.6	-63.78	-55.04	0.159472		-59.96	-66.3189	-61.26	-62.513	0.322365
80.2	-33.76	-49.64	-57.81	-47.07	0.110668		-45.41	-52.59	-63.61	-53.87	0.156082		-58.43	-66.4717	-60.42	-61.7739	0.318554
80.4	-32.77	-50.16	-58.24	-47.0567	0.110637		-41.72	-51.37	-63.56	-52.2167	0.151291		-58.43	-67.662	-59.88	-61.9907	0.319672
80.6	-33.77	-52.18	-58.25	-48.0667	0.113011		-41.08	-51.18	-65.38	-52.5467	0.152247		-59.07	-70.0457	-60.1	-63.0719	0.325248
80.8	-34.54	-54.79	-59.56	-49.63	0.116687		-39.89	-50.72	-68.22	-52.9433	0.153397		-56.36	-72.9317	-59.58	-62.9572	0.324656
81	-32.99	-54.94	-60.86	-49.5967	0.116608		-36.67	-49.88	-70.2	-52.25	0.151388		-52.57	-74.2133	-59.08	-61.9544	0.319485
81.2	-33.8	-56.03	-60.58	-50.1367	0.117878		-36.35	-50.29	-71.91	-52.85	0.153126		-52.39	-74.3805	-59.09	-61.9535	0.31948
81.4	-37.48	-58.99	-63.14	-53.2033	0.125088		-36.3	-51.16	-72.67	-53.3767	0.154652		-54.05	-73.8505	-60.49	-62.7968	0.323829
81.6	-37.74	-60.28	-66.87	-54.9633	0.129226		-35.45	-51.56	-70.78	-52.5967	0.152392		-52.77	-72.6797	-60.57	-62.0066	0.319754
81.8	-36.97	-60.51	-67.62	-55.0333	0.129391		-35.82	-50.95	-68.64	-51.8033	0.150094		-52.82	-71.0909	-59.91	-61.2736	0.315974
82	-39.08	-62.83	-68.72	-56.8767	0.133725		-35.76	-50.19	-66.85	-50.9333	0.147573		-56.22	-71.0746	-60.55	-62.6148	0.322891
82.2	-39.57	-65.18	-70.93	-58.56	0.137682		-35.35	-50	-65.78	-50.3767	0.14596		-57.96	-72.1097	-61.1	-63.7232	0.328606
82.4	-36.33	-66.05	-69.59	-57.3233	0.134775		-36.92	-49.15	-63.59	-49.8867	0.14454		-57.38	-71.9414	-60.91	-63.4105	0.326994
82.6	-36.57	-66.91	-66.58	-56.6867	0.133278		-37.56	-48.01	-62.92	-49.4967	0.14341		-60.49	-71.1119	-61.94	-64.514	0.332684
82.8	-38.06	-69.79	-67.44	-58.43	0.137377		-36.22	-48.46	-64.8	-49.8267	0.144367		-63.88	-72.4465	-63.86	-66.7288	0.344106
83	-38.09	-72.34	-68.54	-59.6567	0.140261		-36.98	-48.76	-67.59	-51.11	0.148085		-64.27	-73.29	-65.14	-67.5667	0.348426
83.2	-39.31	-71.74	-68.69	-59.9133	0.140864		-37.07	-47.65	-68.36	-51.0267	0.147843		-64.12	-73.4775	-68.03	-68.5425	0.353458
83.4	-41.42	-70.93	-71.97	-61.44	0.144454		-36.43	-47.33	-68.83	-50.8633	0.14737		-63.7	-75.6647	-70.98	-70.1149	0.361567
83.6	-42.19	-72.29	-77.18	-63.8867	0.150206		-38.36	-48.04	-69.81	-52.07	0.150866		-62.14	-78.6221	-74.7	-71.8207	0.370363
83.8	-44.79	-72.57	-79.62	-65.66	0.154375		-40.71	-47.54	-69.45	-52.5667	0.152305		-60.24	-80.3463	-79.9	-73.4954	0.378999
84	-48	-71.57	-81.59	-67.0533	0.157651		-40.16	-46.4	-68.08	-51.5467	0.14935		-58.66	-82.3602	-84.75	-75.2567	0.388082
84.2	-48.8	-74.29	-83.02	-68.7033	0.161531		-40.27	-46.6	-66.57	-51.1467	0.148191		-57.4	-82.7387	-87.39	-75.8429	0.391105
84.4	-51.6	-78.39	-81.81	-70.6	0.16599		-42.1	-47.79	-69	-52.9633	0.153455		-57.3	-82.2354	-89.8	-76.4451	0.39421
84.6	-54.08	-79.9	-79.16	-71.0467	0.16704		-41.37	-47.7	-72.05	-53.7067	0.155608		-57.46	-82.4344	-89.58	-76.4915	0.394449
84.8	-53.5	-80.76	-78.17	-70.81	0.166484		-42.06	-47.05	-71.55	-53.5533	0.155164		-57.5	-81.8026	-85.18	-74.8275	0.385869
85	-52.69	-83.13	-77.82	-71.2133	0.167432		-46.41	-47.32	-71.4	-55.0433	0.159481		-57.22	-80.5347	-79.81	-72.5216	0.373977
85.2	-55.14	-83.72	-78.74	-72.5333	0.170536		-49.24	-46.95	-74.07	-56.7533	0.164436		-56.93	-80.0416	-74.54	-70.5039	0.363573
85.4	-55.45	-82.8	-82.51	-73.5867	0.173012		-49.1	-44.84	-72.33	-55.4233	0.160582		-55.44	-79.8593	-68.22	-67.8398	0.349834
85.6	-54.87	-84.06	-86.75	-75.2267	0.176868		-51.39	-43.82	-69.74	-54.9833	0.159307		-52.79	-78.4352	-63.91	-65.0451	0.335423
85.8	-56.85	-86.38	-89	-77.41	0.182001		-53.2	-43.76	-73.37	-56.7767	0.164503		-50.72	-76.2791	-62.87	-63.2897	0.326371
86	-58.1	-86.67	-90.47	-78.4133	0.18436		-52.64	-42.58	-75.72	-56.98	0.165092		-50.12	-73.9657	-63.66	-62.5819	0.322721
86.2	-57.01	-87.67	-91.68	-78.7867	0.185238		-54.36	-43.01	-76.2	-57.8567	0.167632		-50.18	-72.2909	-65.5	-62.657	0.323108
86.4	-56.97	-91.14	-90.86	-79.6567	0.187283		-58.1	-44.91	-79.64	-60.8833	0.176402		-52.42	-69.5868	-65.94	-62.6489	0.323066
86.6	-59.21	-92.02	-91.05	-80.76	0.189878		-60.54	-45.95	-82.15	-62.88	0.182187		-56.91	-66.3726	-65.64	-62.9742	0.324744
86.8	-58.88	-92.78	-92.39	-81.35	0.191265		-64.1	-47.02	-81.79	-64.3033	0.186311		-61.61	-64.6327	-65.48	-63.9076	0.329557
87	-59.3	-97.4	-94.27	-83.6567	0.196688		-70.3	-48.64	-82.44	-67.1267	0.194491		-65.45	-64.483	-64.04	-64.6577	0.333425
87.2	-62.93	-102.61	-96.62	-87.3867	0.205458		-79.37	-47.41	-83.97	-70.25	0.203541		-68.52	-64.3424	-62.15	-65.0041	0.335212
87.4	-66.45	-106.01	-98.74	-90.4	0.212543		-90.27	-45.15	-84.49	-73.3033	0.212387		-69.08	-65.1059	-63.07	-65.752	0.339068
87.6	-68.74	-111.9	-99.9	-93.5133	0.219862		-102.08	-43.92	-86.73	-77.5767	0.224769		-65.71	-67.1791	-64.69	-65.8597	0.339624
87.8	-74.2	-117.95	-101.55	-97.9	0.230176		-113.04	-42.84	-88.63	-81.5033	0.236146		-62.28	-68.1517	-65.56	-65.3306	0.336895
88	-80.49	-120.17	-103.91	-101.523	0.238695		-118.71	-43.27	-91.61	-84.53	0.244915		-59.72	-67.235	-66.5	-64.485	0.332535
88.2	-84.44	-120.58	-105.67	-103.563	0.243491		-116.15	-45.38	-94.86	-85.4633	0.247619		-57.52	-66.6272	-68.08	-64.0757	0.330424
88.4	-91.14	-121.43	-109.29	-107.287	0.252245		-108.6	-47.17	-99.37	-85.0467	0.246412		-56.54	-66.9524	-70.83	-64.7741	0.334026
88.6	-98.54	-122.15	-114.72	-111.803	0.262865		-98.87	-49.4	-105.67	-84.6467	0.245253		-58.64	-68.6661	-73.51	-66.9387	0.345188
88.8	-102.38	-121.06	-120.49	-114.643	0.269542		-85.21	-52.44	-112.62	-83.4233	0.241709		-61.53	-72.0928	-75.71	-69.7776	0.359827
89	-105.29	-121.04	-124.68	-117.003	0.275091		-74	-53.19	-117.17	-81.4533	0.236001		-64.99	-76.8762	-78.91	-73.5921	0.379498
89.2	-106.02	-121.8	-127.72	-118.513	0.278641		-66.02	-53.66	-120.45	-80.0433	0.231916		-67.83	-81.3095	-80	-76.3798	0.393874
89.4	-100.5	-119.38	-127.83	-115.903	0.272504		-56.57	-54.72	-121.73	-77.6733	0.225049		-69.99	-83.515	-77.6	-77.035	0.397252
89.6	-93.24	-114.09	-123.76	-110.363	0.259479		-45.49	-53.02	-117.77	-72.0933	0.208881		-72.52	-82.6914	-74.71	-76.6405	0.395218
89.8	-87.86	-110.78	-117.05	-105.23	0.24741		-36.98	-49.47	-112.51	-66.32	0.192154		-71.33	-81.7515	-71.96	-75.0138	0.38683
90	-81.6	-107.49	-110.61	-99.9	0.234878		-27.95	-47.98	-109.61	-61.8467	0.179193		-66.82	-80.3283	-67.95	-71.6994	0.369738
90.2	-76.48	-103.16	-105.81	-95.15	0.22371		-17.84	-46.74	-107.12	-57.2333	0.165826		-63.84	-77.5758	-65.86	-69.0919	0.356292
90.4	-74.62	-101.87	-102.15	-92.88	0.218373		-9.99	-44.23	-103.98	-52.7333	0.152788		-60.51	-76.319	-65.65	-67.493	0.348046
90.6	-73.97	-102.57	-99.4	-91.98	0.216257		-5.33	-43.88	-104.03	-51.08	0.147998		-54.13	-75.9411	-65.23	-65.1004	0.335708
90.8	-73.2	-102.9	-97.65	-91.25	0.214541		-4.37	-44.32	-103.86	-50.85	0.147332		-51.12	-73.6736	-65.92	-63.5712	0.327822
91	-73.68	-103.08	-97.6	-91.4533	0.215019		-6.93	-42.9	-101.45	-50.4267	0.146105		-51.22	-71.5144	-66.12	-62.9515	0.324627
91.2	-75.32	-104.02	-96.88	-92.0733	0.216477		-14.62	-42.32	-99.44	-52.1267	0.15103		-49.59	-71.1689	-65.45	-62.0696	0.320079
91.4	-76.81	-104.67	-95.44	-92.3067	0.217025		-28.58	-43.32	-98.27	-56.7233	0.164349		-48.51	-69.758	-64.92	-61.0627	0.314886
91.6	-78.19	-103.88	-95.21	-92.4267	0.217307		-44.58	-43.18	-94.51	-60.7567	0.176035		-50.74	-69.1947	-64.34	-61.4249	0.316754
91.8	-78.11	-102.04	-95.09	-91.7467	0.215709		-57.72	-43.81	-92.65	-64.7267	0.187537		-51.89	-70.6592	-62.23	-61.5931	0.317622
92	-76.83	-101.16	-92.08	-90.0233	0.211657		-70.45	-45.87	-93.8	-70.04	0.202932		-51.87	-72.1734	-61.52	-61.8545	0.31897
92.2	-76.31	-101.6	-90.06	-89.3233	0.210011		-82.48	-46.39	-94.25	-74.3733	0.215487		-55.19	-73.2467	-61.49	-63.3089	0.32647
92.4	-76.94	-102.29	-90.2	-89.81	0.211155		-91.41	-46.63	-95.71	-77.9167	0.225754		-60.35	-75.4087	-61.28	-65.6796	0.338695
92.6	-77.38	-105.13	-90.85	-91.12	0.214235		-98.03	-47.44	-100.02	-81.83	0.237092		-64.1	-76.6661	-61.29	-67.352	0.347319
92.8	-78.92	-107.91	-92.35	-93.06	0.218797		-104.11	-47.16	-103.17	-84.8133	0.245736		-67.93	-75.5792	-61.13	-68.2131	0.351759
93	-80.6	-108.47	-94.5	-94.5233	0.222237		-106.63	-46.19	-102.77	-85.1967	0.246847		-69.94	-72.7283	-60.89	-67.8528	0.349901
93.2	-80.93	-106.62	-96.86	-94.8033	0.222895		-104.02	-45.57	-101.73	-83.7733	0.242723		-67.88	-70.5669	-60.75	-66.399	0.342404
93.4	-80.04	-104.24	-98.38	-94.22	0.221524		-98.72	-44.49	-101	-81.4033	0.235856		-64.26	-68.6958	-60.29	-64.4153	0.332175
93.6	-77.77	-101.35	-98.85	-92.6567	0.217848		-93.1	-43.84	-99.71	-78.8833	0.228555		-59.61	-66.4162	-60.39	-62.1387	0.320435
93.8	-74.83	-98.85	-100.2	-91.2933	0.214643		-87.46	-43.78	-98.05	-76.43	0.221446		-55.35	-66.5504	-62.76	-61.5535	0.317417
94	-71.01	-98.01	-103.61	-90.8767	0.213663		-83.23	-42.64	-97.36	-74.41	0.215594		-53.74	-69.2768	-64.27	-62.4289	0.321932
94.2	-67.81	-98.69	-103.72	-90.0733	0.211774		-80.77	-41	-95.79	-72.52	0.210118		-52.49	-70.228	-65.01	-62.576	0.32269
94.4	-66.45	-99.72	-103.5	-89.89	0.211343		-77.15	-40.98	-92.74	-70.29	0.203656		-51.36	-70.3748	-66.86	-62.8649	0.32418
94.6	-66.09	-99.72	-104.97	-90.26	0.212213		-72.35	-40.54	-89.76	-67.55	0.195718		-51.92	-71.8637	-67.7	-63.8279	0.329146
94.8	-66.65	-100.36	-103.95	-90.32	0.212354		-68.66	-38.36	-87.12	-64.7133	0.187499		-51.37	-71.9576	-66.87	-63.3992	0.326935
95	-70.14	-101.36	-101.78	-91.0933	0.214173		-65.45	-37.77	-86.23	-63.15	0.182969		-49.05	-70.77	-67.83	-62.55	0.322556
95.2	-71.83	-101.1	-102.19	-91.7067	0.215615		-62.48	-38.44	-87.68	-62.8667	0.182148		-50.01	-70.4198	-69.1	-63.1766	0.325788
95.4	-70.31	-99.41	-101.6	-90.44	0.212637		-64.1	-37.28	-89.46	-63.6133	0.184312		-54.27	-69.5118	-68.21	-63.9973	0.330019
95.6	-70	-98.98	-100.43	-89.8033	0.21114		-69.46	-37.21	-91.25	-65.9733	0.191149		-58.49	-68.277	-68.91	-65.2257	0.336354
95.8	-68.71	-98.35	-101.42	-89.4933	0.210411		-74.32	-38.99	-92.86	-68.7233	0.199117		-64.05	-67.5029	-70.36	-67.3043	0.347073
96	-65.95	-97.13	-101.94	-88.34	0.207699		-79.41	-39.53	-92.66	-70.5333	0.204362		-71.34	-66.2449	-68.4	-68.6616	0.354073
96.2	-66.51	-97.2	-102.45	-88.72	0.208593		-85.14	-40.83	-92.93	-72.9667	0.211412		-74.07	-65.6912	-65.72	-68.4937	0.353207
96.4	-66.39	-98.71	-104.57	-89.89	0.211343		-86.49	-41.78	-92.76	-73.6767	0.213469		-70.81	-65.4306	-65.06	-67.1002	0.346021
96.6	-65.45	-99.96	-104.93	-90.1133	0.211869		-83.21	-40.2	-90.64	-71.35	0.206728		-67.8	-64.0502	-63.09	-64.9801	0.335088
96.8	-69.33	-100.17	-102.51	-90.67	0.213177		-79.12	-38.98	-89.76	-69.2867	0.200749		-63.48	-62.8146	-59.95	-62.0815	0.320141
97	-72.94	-100.08	-101.55	-91.5233	0.215184		-73.44	-39.38	-89.24	-67.3533	0.195148		-60.83	-63.531	-59.14	-61.167	0.315424
97.2	-76.85	-101.01	-99.92	-92.5933	0.217699		-67.97	-38.36	-87.32	-64.55	0.187026		-62.06	-63.8063	-59.88	-61.9154	0.319284
97.4	-82.51	-101.62			0.2223		-62.49	-39.19	-85.03	-62.2367	0.180323		-70.48	-65.866	-56.63	-64.3253	0.331711
97.6	-86.51	-101.05	-99.69	-95.75	0.225121		-59.94	-41.26	-84.84	-62.0133	0.179676		-75.76	-67.9681	-55.6	-66.4427	0.34263
97.8	-94.07	-110.39	-113.39	-105.95	0.249103		-59.36	-47.86	-88.77	-65.33	0.189286		-97.69	-78.3799	-53.96	-76.6766	0.395404
98	-42.97	-51.31	-54.92	-49.7333	0.11693		-24.71	-23.47	-39.42	-29.2	0.0846033		-52.51	-38.0964	-21.16	-37.2555	0.192118

## Sheet: Fig.5B_Mass_photometry
Mass [kDa]	DHS wt	DHS N173S	DHS del305Y,306I
0	0	0	0
1	0	0	0
2	0	0	0
3	0	0	0
4	0	0	0
5	0	0	0
6	0	0	0
7	0	0	0
8	0	0	0
9	0	0	0
10	0	0	0
11	0	0	0
12	0	0	0
13	0	0	0
14	0	0	0
15	0	0	0
16	0	0	0
17	0	0	0
18	0	0	0
19	0	0	0
20	0	0	0
21	0	0	0
22	0	0	0
23	0	0	0
24	0	0	0
25	0	0	0
26	0	0	0
27	0	0	0
28	0	0	0
29	0	0	0
30	0	0	0
31	0	0	0
32	0	0	0
33	0	0.016784	0
34	0	0	0.122599
35	0.036563	0.016784	0.081733
36	0.018282	0	0.081733
37	0	0.033568	0.122599
38	0.018282	0.067137	0.204332
39	0.036563	0.050352	0.286065
40	0.054845	0.033568	0.163465
41	0.054845	0.067137	0.163465
42	0.018282	0.033568	0.408664
43	0.036563	0.083921	0.44953
44	0.091408	0.083921	0.531263
45	0.127971	0.100705	0.694728
46	0.073126	0.117489	0.531263
47	0.127971	0.167842	0.531263
48	0.109689	0.134273	0.776461
49	0.127971	0.218194	0.694728
50	0.164534	0.20141	0.817327
51	0.201097	0.184626	0.939926
52	0.146252	0.20141	1.06253
53	0.292505	0.251762	1.59379
54	0.23766	0.184626	1.14426
55	0.329068	0.234978	1.34859
56	0.274223	0.184626	1.67552
57	0.329068	0.285331	1.79812
58	0.274223	0.302115	1.83899
59	0.274223	0.436388	1.67552
60	0.274223	0.251762	1.75725
61	0.164534	0.218194	1.63465
62	0.23766	0.318899	1.47119
63	0.23766	0.436388	1.96159
64	0.219378	0.234978	1.43032
65	0.310786	0.419604	2.08419
66	0.420475	0.369251	1.63465
67	0.457038	0.40282	1.38946
68	0.292505	0.486741	1.55292
69	0.23766	0.587445	1.79812
70	0.438757	0.453172	1.87985
71	0.383912	0.486741	1.83899
72	0.365631	0.352467	2.04332
73	0.310786	0.302115	1.63465
74	0.47532	0.40282	1.38946
75	0.347349	0.436388	1.63465
76	0.329068	0.40282	1.34859
77	0.47532	0.335683	1.59379
78	0.420475	0.268546	1.14426
79	0.420475	0.268546	1.02166
80	0.383912	0.318899	1.38946
81	0.457038	0.285331	1.10339
82	0.493601	0.40282	1.22599
83	0.365631	0.335683	1.18512
84	0.420475	0.167842	1.10339
85	0.310786	0.352467	1.14426
86	0.438757	0.134273	1.18512
87	0.511883	0.251762	1.26686
88	0.548446	0.218194	0.980793
89	0.383912	0.083921	1.10339
90	0.329068	0.335683	0.408664
91	0.274223	0.134273	0.858194
92	0.219378	0.100705	1.06253
93	0.23766	0.151057	0.817327
94	0.219378	0.151057	1.26686
95	0.347349	0.117489	1.26686
96	0.420475	0.100705	1.51206
97	0.274223	0.100705	0.735595
98	0.255941	0.234978	0.89906
99	0.201097	0.083921	0.817327
100	0.310786	0.100705	0.653862
101	0.274223	0.117489	0.89906
102	0.219378	0.083921	0.89906
103	0.182815	0.117489	0.735595
104	0.274223	0.067137	0.694728
105	0.292505	0.050352	0.653862
106	0.164534	0.067137	0.531263
107	0.274223	0.100705	0.408664
108	0.201097	0.067137	0.694728
109	0.091408	0.117489	0.89906
110	0.164534	0.016784	0.490396
111	0.274223	0.083921	0.490396
112	0.127971	0.083921	0.408664
113	0.127971	0.151057	0.653862
114	0.146252	0.050352	0.531263
115	0.164534	0.117489	0.286065
116	0.127971	0.117489	0.367797
117	0.146252	0.218194	0.572129
118	0.146252	0.167842	0.204332
119	0.255941	0.134273	0.408664
120	0.255941	0.184626	0.408664
121	0.109689	0.167842	0.245198
122	0.347349	0.302115	0.163465
123	0.255941	0.184626	0.286065
124	0.201097	0.184626	0.367797
125	0.23766	0.302115	0.286065
126	0.365631	0.352467	0.204332
127	0.23766	0.352467	0.163465
128	0.347349	0.503525	0.286065
129	0.530165	0.469956	0.326931
130	0.603291	0.486741	0.204332
131	0.402194	0.570661	0.286065
132	0.511883	0.839208	0.367797
133	0.676417	0.553877	0.44953
134	0.530165	0.939913	0.245198
135	0.859232	0.805639	0.326931
136	0.621572	0.755287	0.163465
137	0.804388	1.32595	0.122599
138	0.987203	1.34273	0.326931
139	0.932358	1.39308	0.245198
140	1.00548	1.44344	0.245198
141	1.20658	1.34273	0.163465
142	1.15174	1.54414	0.204332
143	1.49909	1.77912	0.245198
144	1.31627	1.82947	0.163465
145	1.59049	1.87983	0.245198
146	2.13894	1.94696	0.163465
147	2.12066	2.48406	0.122599
148	1.90128	2.28265	0.163465
149	1.70018	2.21551	0.122599
150	1.59049	2.61833	0.081733
151	2.01097	2.6519	0.245198
152	2.30347	2.41692	0.122599
153	2.1755	2.53441	0.040866
154	2.41316	2.38335	0.122599
155	1.86472	2.48406	0.122599
156	2.5777	2.48406	0.040866
157	2.39488	2.333	0.204332
158	1.883	2.0141	0.122599
159	2.5777	2.03088	0.163465
160	1.64534	2.34978	0.081733
161	2.15722	2.34978	0.122599
162	1.97441	1.82947	0.122599
163	1.97441	2.0141	0.040866
164	2.0841	1.44344	0.122599
165	1.70018	1.59449	0.163465
166	1.84644	1.67842	0.163465
167	1.77331	1.39308	0.245198
168	1.62706	1.25881	0.204332
169	1.37112	1.00705	0.245198
170	1.13346	1.15811	0.163465
171	1.24314	0.923129	0.122599
172	1.07861	0.990265	0.122599
173	0.932358	0.973481	0.204332
174	1.15174	0.654582	0.122599
175	0.621572	0.60423	0.122599
176	0.639854	0.704935	0.122599
177	0.71298	0.486741	0.204332
178	0.585009	0.553877	0.122599
179	0.511883	0.553877	0.245198
180	0.658135	0.318899	0.163465
181	0.457038	0.369251	0.204332
182	0.255941	0.318899	0.163465
183	0.310786	0.302115	0.122599
184	0.274223	0.20141	0.286065
185	0.383912	0.100705	0.163465
186	0.164534	0.251762	0.163465
187	0.365631	0.167842	0.122599
188	0.274223	0.234978	0.122599
189	0.201097	0.067137	0.245198
190	0.201097	0.151057	0.245198
191	0.182815	0.117489	0.081733
192	0.109689	0.218194	0.204332
193	0.109689	0.167842	0.245198
194	0.109689	0.134273	0.122599
195	0.091408	0.067137	0.040866
196	0.127971	0.050352	0.081733
197	0.091408	0.083921	0.040866
198	0.091408	0.050352	0.122599
199	0.109689	0.117489	0.326931
200	0.091408	0.050352	0.286065

## Sheet: Fig.5F_Single_turnover_assay
Time [s]	DHS wt				DHS N173S				DHS del305Y306I
0	46.374	73.167	53.792	51.566	54.71	50.942	76.387		13.886	1.367	-6.234
3	52.364	28.948	40.033	75.241	72.488	42.759	41.173		2.15	-22.864	25.568
6	15.764	62.121	75.063	62.507	51.293	51.392	62.246		-2.582	11.265	13.721
9	60.133	56.765	45.538	48.559	66.612	56.482	42.61		16.43	-14.077	11.754
12	56.337	105.355	30.778	52.768	78.011	52.846	68.928		-26.144	26.956	14.543
15	40.658	76.384	77.443	28.587	28.445	61.781	60.934		16.993	13.715	-17.1
18	36.269	61.411	69.195	58.606	49.216	58.797	57.25		36.494	23.14	-4.205
21	73.084	35.067	56.809	79.29	57.834	64.656	33.73		15.016	-7.678	11.329
24	51.409	66.72	14.551	51.207	36.332	39.521	37.667		10.933	-3.548	-3.693
27	33.311	63.35	78.023	45.79	48.532	35.419	89.968		0.946	15.414	-0.593
30	75.863	62.927	30.419	47.011	60.964	54.796	64.815		35.079	8.248	0.424
33	39.192	83.162	79.041	35.636	95.424	59.316	53.078		16.22	18.466	-4.506
36	75.13	39.611	56.186	59.977	41.897	69.161	42.917		-18.709	28.965	-9.481
39	55.932	67.872	60.616	67.912	19.042	62.688	31.323		2.488	12.752	11.216
42	44.143	40.866	56.084	50.152	53.174	24.16	55.309		-1.366	-32.856	18.323
45	58.546	48.497	27.111	58.69	45.422	4.068	68.743		-4.382	-6.297	-1.002
48	17.895	65.819	68.54	6.153	36.837	79.43	50.792		-20.873	20.356	12.197
51	31.349	52.773	87.151	54.78	31.439	17.968	65.815		-32.199	-4.316	7.181
54	49.618	12.132	22.038	50.981	54.845	47.224	35.824		4.931	-12.496	16.433
57	35.603	81.532	67.367	34.664	33.819	31.22	64.797		-16.724	3.054	29.37
60	52.957	55.657	36.384	63.673	12.386	72.796	70.001		25.701	6.317	-4.782
63	62.404	76.964	70.107	65.573	42.467	52.72	83.18		-8.04	-0.692	-12.86
66	48.505	39.154	45.495	54.153	40.326	46.937	27.256		9.746	-1.735	5.43
69	77.406	48.702	69.851	59.414	66.007	52.563	25.173		-3.55	-22.701	30.541
72	30.039	45.58	62.42	14.476	73.702	68.572	33.657		6.204	-24.31	39.042
75	56.548	16.102	46.124	54.84	48.815	24.415	76.526		-0.226	20.519	26.62
78	54.522	91.106	48.026	66.339	69.933	40.455	58.455		21.529	6.19	-6.319
81	62.737	54.528	73.112	59.512	67.124	55.43	22.394		4.975	5.236	4.956
84	65.703	65.942	41.019	52.665	30.169	62.712	63.498		-13.78	27.232	0.782
87	35.739	64.063	95.703	25.933	99.984	52.979	64.472		21.721	-9.966	-22.531
90	72.164	44.032	77.187	79.303	54.524	50.111	48.65		-15.889	-2.754	-2.197
93	54.722	74.857	67.089	46.825	44.049	82.539	43.189		-11.465	28.479	-4.666
96	23.513	63.169	70.322	57.915	49.99	44.428	47.035		-4.468	5.532	29.581
99	49.794	54.683	75.493	63.33	66.451	68.29	46.779		-3.954	-1.658	4.351
102	589.556	694.115	663.348	607.018	687.501	685.35	640.242		27.393	-1.927	20.472
105	614.558	788.59	764.737	677.855	803.662	831.246	714.014		-5.652	30.482	-16.031
108	689.96	817.73	789.386	800.015	918.203	860.081	874.292		-46.695	-4.357	-7.285
111	714.728	854.405	799.458	814.921	1003.53	960.737	935.583		-5.878	-21.433	3.436
114	748.667	812.67	866.943	860.662	989.9	915.427	989.203		-12.248	11.983	24.529
117	778.244	909.465	841.504	798.546	1015.92	940.439	1015.61		8.718	25.654	-23.46
120	760.144	868.755	860.184	827.378	1037.88	956.482	1058.38		-7.316	-0.044	-25.659
123	818.415	910.216	860.579	837.298	1062.63	1004.42	1017.04		24.929	-12.146	17.309
126	779.368	834.875	892.355	898.603	1100.16	1019.78	1025.02		10.204	5.783	0.966
129	798.44	932.273	929.727	824.066	1120.14	988.446	1014.2		-7.715	10.457	17.199
132	787.557	885.581	885.181	893.264	1146.84	1031.55	1022.44		-5.777	9.982	25.724
135	812.691	925.082	879.743	863.885	1151.8	1043.05	1052.59		-0.137	4.448	8.571
138	788.898	977.167	951.073	905.666	1103.03	1037.33	1091.61		11.594	-8.319	12.751
141	817.172	908.489	902.29	852.263	1160.16	1059.44	1113.96		-8.54	8.887	-9.966
144	781.615	976.208	980.068	903.885	1154.93	1059.3	1055.92		24.388	-1.612	-22.955
147	795.047	893.762	920.821	865.062	1134.61	1060.66	1116.73		6.78	31.63	-8.26
150	815.265	962.339	982.437	922.189	1154.56	1052.99	1111.57		22.041	43.199	-14.46
153	816.945	973.432	929.576	835.596	1174.91	1062.01	1094.65		2.063	12.265	8.147
156	780.271	910.927	904.322	880.107	1179.21	1060.27	1117.94		26.725	-18.308	24.821
159	834.803	962.851	990.103	935.262	1179.03	1083	1063.8		26.592	-11.017	-17.602
162	826.614	895.048	901.621	879.552	1126.5	1052.6	1079.97		-3.937	-10.807	5.022
165	828.042	1000.26	941.932	911.749	1168.87	1035.8	1127.38		-31.67	-21.125	-2.948
168	798.458	981.553	1001.52	849.799	1169.64	1076.64	1127.25		-37.115	28.449	35.8
171	829.019	935.65	893.389	873.62	1206.53	1072.84	1124.3		-11.029	8.063	29.137
174	795.485	979.26	999.287	839.082	1159.71	1076.24	1141.74		0.21	42.764	15.696
177	817.6	939.549	929.096	817.037	1202.54	1103.8	1102.8		5.347	-15.317	13.842
180	788.34	956.408	994.662	892.717	1174.87	1125.69	1164.11		15.923	31.783	18.421
183	833.002	889.098	925.122	858.201	1194.15	1067.25	1117.99		19.212	-11.359	-2.307
186	798.219	879.552	999.68	848.865	1188.83	1097.6	1101.07		19.593	23.986	-21.915
189	851.176	877.934	1003.23	928.662	1213.44	1091.22	1116.18		22.757	-9.688	5.036
192	825.926	918.203	908.982	847.353	1170.81	1097.64	1104.3		27.659	-7.75	7.567
195	834.584	856.481	973.385	872.28	1199.96	1065.81	1149.92		-23.864	8.959	-12.355
198	851.573	873.806	937.685	848.653	1174.95	1067.21	1146.05		1.242	-13.558	18.169
201	813.102	903.089	915.78	928.071	1178.55	1105.07	1115.32		17.327	-4.329	14.408
204	802	914.153	992.964	842.096	1188.03	1080.44	1163.08		-22.679	2.235	7.576
207	833.764	871.519	889.336	875.921	1192.46	1086.62	1148.99		29.892	-2.025	22.766
210	797.244	891.138	990.843	914.779	1216.86	1115.53	1137.93		-4.527	24.105	-11.186
213	828.974	886.875	906.509	828.148	1197.28	1098.31	1130.26		-11.959	16.553	-6.395
216	800.373	867.997	978.39	870.787	1242.89	1138.56	1110.03		-0.881	-25.77	-8.668
219	826.331	870.312	983.889	892.309	1174.99	1101.93	1118.64		3.163	24.026	-35.446
222	849.378	922.008	923.166	859.544	1206.1	1086.81	1139.57		3.528	26.295	22.136
225	830.725	879.785	1028.31	933.567	1255.32	1084.72	1112.49		17.598	-22.142	-6.354
228	830.304	895.83	929.739	895.117	1210.53	1095.38	1130.87		8.032	25.509	-22.151
231	858.226	877.673	885.963	929.01	1216.57	1108.65	1166.87		1.352	10.154	-11.099
234	848.426	888.009	986.115	883.287	1226.9	1139	1133.13		5.392	6.804	7.085
237	821.19	903.368	909.116	877.676	1199.93	1130.47	1164.58		-23.661	2.392	10.231
240	827.074	887.962	967.072	931.63	1201.01	1153.16	1125.13		5.351	5.265	-15.883
243	807.728	922.943	938.795	882.737	1162.57	1094.56	1174.65		3.25	-3.047	18.748
246	855.044	912.664	907.903	929.823	1210.58	1111.94	1155.78		9.726	30.08	-14.277
249	820.221	908.029	926.081	846.293	1167.64	1116.08	1165.82		2.317	19.667	-5.305
252	836.051	915.47	965.962	942.212	1219.7	1115.25	1116.38		19.12	-15.044	9.199
255	826.072	891.36	918.343	884.031	1195.83	1108.74	1150.62		-15.58	23.654	-26.679
258	827.779	912.752	1003.37	913.075	1177.19	1099.28	1198.6		12.26	2.37	9.064
261	846.346	893.794	973.136	944.961	1246.52	1125.38	1139.58		-8.696	2.656	12.339
264	831.463	895.511	957.631	890.469	1279.24	1128.06	1154.47		1.489	-12.826	-14.117
267	825.907	893.294	992.89	953.472	1222.79	1137.51	1138.98		-7.429	-7.081	13.442
270	789.395	900.904	993.566	894.266	1216.45	1120.11	1158.43		3.663	-6.946	-6.269
273	830.508	938.77	948.019	859.559	1235.04	1135.63	1149.16		31.507	19.949	-1.814
276	810.959	881.177	1013.29	925.426	1186.71	1095.08	1176.06		-31.224	-16.623	17.62
279	814.138	913.923	929.679	864.53	1239.84	1125.91	1179.14		-8.33	24.488	1.659
282	860.016	921.579	928.553	934.486	1250.68	1128.26	1179.53		-12.344	33.29	-0.793
285	841.683	905.293	901.577	914.137	1258.14	1148.4	1154.14		-0.288	-7.475	3.956
288	846.989	923.777	992.981	859.374	1223.57	1160.42	1160.64		-1.075	0.831	7.788
291	826.679	897.504	861.695	959.625	1231.41	1108.13	1164.38		-4.793	17.671	-0.739
294	860.595	901.096	910.104	834.017	1262.81	1146.91	1155.43		2.774	29.507	-14.504
297	818.153	940.169	883.66	949.999	1234.96	1124.57	1182.2		-7.571	7.769	36.678
300	834.376	908.184	940.469	897.823	1209.31	1139.48	1185.17		20.569	19.873	24.192
303	832.117	892.322	916.125	921.418	1232.4	1099.27	1161.68		44.485	-17.094	-7.934
306	861.465	895.744	890.287	890.377	1242.22	1165.41	1159.74		15.508	-5.242	14.856
309	818.638	899.055	921.378	968.172	1262.03	1140.86	1141.42		-8.158	8.771	14.336
312	840.475	901.826	897.72	871.614	1228.19	1127.26	1170.3		-9.708	15.543	28.963
315	853.953	866.958	893.12	930.921	1254.91	1152.64	1199.71		-16.367	10.122	-4.52
318	862.093	947.847	919.661	949.67	1220.07	1137.95	1211.11		-1.42	27.676	-6.078
321	823.444	899.374	910.949	927.812	1258.54	1133.46	1127.96		26.463	-0.278	30.708
324	874.133	865.582	880.553	876.07	1237	1134.55	1182.53		-4.953	1.473	-27.978
327	846.486	945.768	921.753	923.23	1249.09	1140.31	1180.51		12.823	18.267	-21.798
330	862.513	924.143	931.653	857.511	1244.62	1149.12	1146.3		18.869	-32.484	-17.592
333	837.427	900.576	922.622	872.991	1224.35	1133.87	1169.78		-6.761	14.406	20.314
336	830.159	884.466	899.562	946.903	1235.12	1139.12	1160.03		4.254	-7.568	21.833
339	842.195	876.503	919.182	863.981	1249.23	1100.6	1168.19		-26.564	-24.104	13.354
342	822.123	926.396	924.017	902.87	1227.24	1112.43	1167.43		-13.629	9.632	14.085
345	885.057	932.68	899.536	886.209	1206.52	1121.5	1193.92		5.657	21.809	-10.475
348	822.178	927.78	946.294	920.742	1282.17	1125.7	1157.87		-2.881	5.873	8
351	852.886	901.944	901.087	902.381	1250.78	1141.01	1143.78		24.933	0.328	5.295
354	819.449	900.504	883.245	922.833	1252.81	1167.12	1147.24		28.969	-19.266	-5.392
357	825.332	897.71	908.042	941.128	1240.67	1146.89	1160.08		16.72	-15.202	-3.376
360	865.8	881.531	882.375	876.82	1278.49	1126.35	1186.84		-25.328	7.073	-19.556
363	843.357	961.623	940.982	950.259	1287.1	1147.4	1188.74		30.098	-1.807	6.838
366	865.516	922.568	905.309	930.053	1272.31	1172.29	1157.68		-0.586	-16.454	-35.238
369	840.976	929.65	937.373	937.782	1285.26	1168.36	1175.36		-45.866	-5.068	17.482
372	862.025	891.158	900.798	924.112	1258	1133.66	1229.28		-18.057	-11.525	0.359
375	856.388	916.461	910.878	844.459	1242.07	1160.24	1177.54		9.796	6.922	-16.813
378	832.977	888.003	905.245	938.657	1240.9	1135.18	1181.27		16.102	-4.82	5.224
381	830.114	919.272	916.09	885.265	1242.4	1175.34	1195.27		8.118	0.15	15.061
384	860.068	921.818	925.662	895.258	1280.01	1157.02	1164.43		18.511	-41.267	6.308
387	848.297	924.014	922.341	949.393	1288.97	1141.98	1217.45		-11.121	13.081	1.321
390	852.273	893.508	934.564	884.491	1247.97	1154.3	1196.34		41.848	2.7	7.839
393	867.091	930.645	904.455	951.073	1227.02	1171.61	1179.13		14.022	-12.776	0.579
396	834.163	935.887	915.188	848.406	1281.11	1147.41	1178.94		-30.021	-6.894	9.082
399	845.377	916.535	911.39	905.575	1253.93	1178.03	1196.08		1.561	21.595	23.37
402	850.721	949.39	914.647	930.967	1264.27	1196.02	1220.58		-21.953	-9.963	-0.697

## Sheet: Fig.5G_FRET
SPD added [ul]	Cm SPD [uM]	DHS wt			DHS N173S			DHS del305Y,306I
0	0	0	0	0	0	0	0	0	0	0
5	0.621118	0.087368	0.094149	0.123241	0.015036	0.010346	0.016325	0.000496	0.000452	-0.00013
10	1.23457	0.221132	0.170114	0.223787	0.0275	0.030637	0.03391	0.000441	0.000572	0.000212
15	1.84049	0.327533	0.252174	0.336704	0.049563	0.049187	0.054745	0.001047	0.000826	0.001047
20	2.43902	0.412779	0.324697	0.425965	0.078305	0.076685	0.077244	0.00095	0.001084	0.000765
30	3.61446	0.4971	0.431118	0.511201	0.117506	0.115665	0.117212	0.00169	0.001594	0.001418
40	4.7619	0.562842	0.501661	0.590203	0.146104	0.144494	0.188697	0.002219	0.001689	0.002623
50	5.88235	0.65596	0.558871	0.656452	0.175833	0.184996	0.234608	0.002523	0.002547	0.002051
60	6.97674	0.690081	0.614092	0.72648	0.205124	0.211172	0.297576	0.002812	0.00274	0.003146
70	8.04598	0.716005	0.665069	0.795463	0.240165	0.246501	0.318333	0.002856	0.002928	0.002901
80	9.09091	0.751825	0.701688	0.863802	0.269256	0.27239	0.346637	0.00401	0.003754	0.003312
90	10.1124	0.778906	0.750959	0.929521	0.29717	0.298568	0.370402	0.004184	0.00394	0.003812
100	11.1111	0.813794	0.777654	0.979041	0.329456	0.333382	0.385989	0.004382	0.004233	0.004307
120	13.0435	0.836539	0.841231	1.00522	0.35275	0.353842	0.408934	0.005269	0.005129	0.005113
140	14.8936	0.859447	0.907028	1.07455	0.377871	0.382623	0.432494	0.006364	0.005807	0.005476
160	16.6667	0.892565	0.960956	1.09251	0.402558	0.399197	0.45155	0.00643	0.006661	0.006533
180	18.3673	0.883238	0.959935	1.11785	0.429906	0.425516	0.470985	0.007658	0.007269	0.007464
200	20	0.940297	1.00462	1.14801	0.453907	0.451768	0.491233	0.008265	0.008011	0.008647

## Sheet: Fig.5I_WB
													anti-deoxyhypusine/hypusine - primary FabHpu98 antibody

[truncated: 6 more sheets: Fig.5J_MST_for_DHSwt, Fig.5K_MST_for_DHS_N173S, Fig.5L_MST_for_DHS_del305Y,306I, Fig.S8_RAW_data_for_MST , Fig.S10C_Melting_temperatures, Fig.S10D_Oxidoreductase_activit]
